# Supplementary material for: The gut mycobiome signatures in long-lived populations
Source: iScience. 2024 Jun 28;27(8):110412. doi: 10.1016/j.isci.2024.110412 (PMC11284699; doi:10.1016/j.isci.2024.110412)
Supplement: Table S1. Summary of the metadata for the aging groups (n = 251), related to Table 1 [file mmc2.xlsx]

## Sheet: Sheet1
Supplementary Table 1. Summary of the metadata for the aging groups (n = 251), related to Table 1.
Sampleid	Sex	Age	BMI	Smoking status	Alcohol Drinking	Tea drinking	Hypertension	Dietary habits
L001	male	108	19.0311	no	no	yes	no	balanced diet
L002	female	107	20	no	no	no	yes	balanced diet
L003	male	106	23.3887	no	no	no	no	balanced diet
L004	female	106	19.9762	no	no	no	no	balanced diet
L005	female	106	19.2044	no	no	no	no	balanced diet
L006	female	106	19.6311	no	no	no	yes	balanced diet
L007	female	105	19.5609	no	no	no	yes	balanced diet
L008	female	105	22.2222	no	no	no	no	balanced diet
L009	male	104	20.202	no	no	no	yes	balanced diet
L010	female	104	19.5609	no	no	no	no	balanced diet
L011	female	104	18.5108	no	no	no	yes	balanced diet
L012	female	104	19.025	no	no	no	no	balanced diet
L013	female	104	19.025	no	no	no	yes	balanced diet
L015	female	103	19.8373	no	no	no	no	balanced diet
L016	female	103	17.7778	no	no	no	yes	balanced diet
L018	male	102	17.7154	no	no	no	yes	balanced diet
L019	male	102	23.8751	no	no	no	no	balanced diet
L020	male	102	18.3655	no	no	no	no	balanced diet
L021	male	102	20.7612	no	yes	no	no	balanced diet
L022	female	102	20.8247	no	no	no	no	balanced diet
L023	male	101	17.5064	yes	yes	yes	no	balanced diet
L024	female	101	17.7778	no	no	no	no	balanced diet
L025	female	101	17.7778	no	no	no	no	balanced diet
L027	female	101	19.8373	no	no	no	yes	balanced diet
L028	male	101	20.5499	no	no	no	yes	balanced diet
L029	female	101	19.025	no	no	no	yes	balanced diet
L030	female	101	19.025	no	no	no	no	vegetarian diet
L031	female	101	20	no	no	no	yes	balanced diet
L032	male	100	23.3091	no	no	no	yes	balanced diet
L033	female	100	19.025	no	no	no	yes	vegetarian diet
L034	female	100	18.2615	yes	yes	no	no	balanced diet
L035	female	100	19.8373	no	yes	no	yes	balanced diet
L036	male	100	17.7154	yes	no	no	no	balanced diet
L037	female	100	15.625	no	no	no	no	balanced diet
L038	female	100	19.8373	no	no	no	yes	balanced diet
L039	female	100	14.5159	no	no	yes	no	balanced diet
L040	female	100	16.6493	no	no	no	no	balanced diet
L041	female	100	19.1746	no	no	no	no	balanced diet
L042	female	100	17.0874	no	no	no	no	balanced diet
L043	female	100	18.2615	no	no	no	yes	balanced diet
L044	male	100	21.2245	no	no	yes	yes	balanced diet
L045	female	100	15.5556	no	no	no	no	balanced diet
L046	female	100	17.7778	no	yes	no	no	balanced diet
L047	male	100	19.7232	no	yes	no	no	balanced diet
L048	male	100	23.4952	no	no	no	yes	balanced diet
L049	female	100	18.6667	no	no	no	no	balanced diet
L050	female	100	17.7778	no	no	no	yes	balanced diet
L051	male	99	17.5781	no	no	no	no	balanced diet
L052	female	99	17.7096	no	no	no	yes	balanced diet
L053	female	99	20.9184	no	no	no	no	balanced diet
L054	female	98	17.5781	no	no	no	no	balanced diet
L055	female	98	20.8889	no	no	no	yes	balanced diet
L056	male	98	20.202	no	no	no	yes	balanced diet
L057	female	97	18.7305	no	no	no	no	balanced diet
L058	female	97	20	no	no	no	yes	balanced diet
L059	female	97	16.6493	no	no	no	no	balanced diet
L060	female	96	18.7962	no	no	no	yes	balanced diet
L061	female	96	22.1003	no	no	no	no	balanced diet
L063	female	96	22.2222	no	no	no	yes	balanced diet
L064	male	95	17.301	no	no	no	yes	balanced diet
L065	male	95	15.3697	no	no	no	no	balanced diet
L066	female	95	21.3593	no	no	no	yes	balanced diet
O101	female	85	18.026	no	no	no	no	balanced diet
O104	female	85	17.1225	no	no	no	no	balanced diet
O105	male	83	21.6441	yes	no	no	no	balanced diet
O106	female	82	22.0492	no	no	no	no	balanced diet
O107	male	79	19.1001	no	no	no	no	balanced diet
O108	female	79	18.7305	no	no	no	no	balanced diet
O109	male	79	18.1449	no	no	no	no	balanced diet
O110	male	77	17.4413	no	yes	no	no	balanced diet
O111	male	77	17.7462	no	yes	no	no	balanced diet
O112	male	77	19.2672	no	no	no	no	balanced diet
O113	female	76	20.7756	no	no	no	no	balanced diet
O114	male	76	22.3214	no	no	no	no	balanced diet
O115	male	76	26.3465	no	no	no	no	balanced diet
O116	male	76	14.8438	no	no	no	no	balanced diet
O117	male	76	21.2585	no	no	no	no	balanced diet
O118	female	75	24.7325	no	no	no	no	balanced diet
O119	female	74	18.6667	no	no	no	no	balanced diet
O120	male	74	23.4375	no	no	no	no	balanced diet
O121	female	74	20	no	no	no	no	balanced diet
O122	female	73	20.3244	no	no	no	no	balanced diet
O123	male	73	20.0692	no	no	yes	no	balanced diet
O124	male	73	23.8751	yes	yes	no	no	balanced diet
O125	female	73	19.721	no	no	no	no	balanced diet
O126	male	73	16.3304	no	no	no	no	balanced diet
O127	male	73	20.7612	yes	no	no	no	balanced diet
O128	female	73	20.2395	no	no	no	no	balanced diet
O129	male	73	20.7612	no	no	yes	no	balanced diet
O130	male	72	17.7778	no	no	no	no	balanced diet
O131	female	72	18.9181	no	no	no	no	balanced diet
O132	male	72	20.7612	no	no	no	no	balanced diet
O133	female	72	20.0777	no	no	no	no	balanced diet
O134	female	71	23.03	no	no	no	no	balanced diet
O135	male	71	26.5731	no	yes	yes	no	balanced diet
O136	female	71	20.0777	no	no	no	no	balanced diet
O137	male	71	20.5499	no	no	no	no	balanced diet
O138	male	71	19.487	yes	no	no	no	balanced diet
O139	male	71	17.5556	no	no	no	no	balanced diet
O140	female	71	19.2234	no	no	no	no	balanced diet
O141	female	70	22.6003	no	no	no	no	balanced diet
O142	male	70	19.3772	yes	no	no	no	balanced diet
O143	male	70	21.0077	no	no	no	no	balanced diet
O144	male	70	18.75	no	yes	yes	no	balanced diet
O145	male	70	18.1449	no	no	no	no	balanced diet
O146	male	70	17.5064	no	no	NA	no	balanced diet
O147	male	70	27.5482	no	no	no	yes	balanced diet
O148	female	69	26.7094	no	no	no	no	balanced diet
O149	female	69	18.902	no	no	no	no	balanced diet
O150	male	69	20.7031	no	no	no	no	balanced diet
O151	female	69	20.2848	no	no	no	no	balanced diet
O152	female	69	24.6548	no	no	no	no	balanced diet
O153	female	69	18.0737	no	no	no	no	balanced diet
O155	female	69	25.6312	no	no	no	no	balanced diet
O156	male	69	19.7239	yes	yes	no	no	balanced diet
O157	male	69	20.0796	no	no	no	no	balanced diet
O158	female	68	22.2222	no	no	no	no	balanced diet
O159	female	68	25.7778	no	no	no	no	balanced diet
O160	female	68	21.5045	no	no	no	no	balanced diet
O161	female	68	20.9572	no	no	no	no	balanced diet
O163	male	67	19.1001	yes	no	no	no	balanced diet
O164	male	67	21.4844	no	no	yes	no	balanced diet
O165	female	67	17.7778	no	no	no	no	balanced diet
O166	male	67	16.937	no	no	no	no	balanced diet
O168	male	67	20.5499	yes	yes	no	no	balanced diet
O169	female	67	26.1719	no	no	no	no	balanced diet
O170	male	66	19.7266	no	no	no	no	balanced diet
O171	male	66	17.9982	yes	no	yes	no	balanced diet
O172	female	66	21.4903	no	no	no	no	balanced diet
O173	female	66	20.5442	no	no	no	no	balanced diet
O174	female	66	23.8751	yes	yes	no	no	balanced diet
O175	male	66	14.6924	yes	yes	yes	no	balanced diet
O176	male	66	21.2585	no	no	no	no	balanced diet
O177	female	65	22.8269	no	no	no	no	balanced diet
O178	male	65	19.5312	yes	yes	no	yes	balanced diet
O179	male	64	21.7079	no	no	no	no	balanced diet
O180	male	64	22.7732	yes	no	no	no	balanced diet
O181	female	64	21.7784	no	no	no	yes	balanced diet
O182	female	64	20.6905	no	no	no	yes	balanced diet
O183	male	63	20.1951	yes	no	no	no	balanced diet
O184	male	63	20.83	yes	yes	no	no	balanced diet
O186	male	63	22.0386	no	no	yes	yes	balanced diet
O187	male	63	19.9594	yes	yes	yes	no	balanced diet
O188	female	63	23.6244	no	no	no	no	balanced diet
O189	female	63	19.7239	no	no	no	no	balanced diet
O190	male	63	26.3465	no	yes	no	no	balanced diet
O191	male	63	22.4913	yes	no	no	no	balanced diet
O192	female	62	20.5049	no	no	no	no	balanced diet
O193	female	62	23.5556	no	no	no	no	balanced diet
O194	male	62	23.8751	yes	yes	yes	no	balanced diet
O195	male	62	23.4375	yes	no	no	no	balanced diet
O196	female	62	18.7305	no	no	no	no	balanced diet
O197	female	62	18.0172	no	no	no	no	balanced diet
O198	female	62	23.7118	no	no	no	no	balanced diet
O199	male	62	25.2174	no	yes	no	no	balanced diet
O200	female	62	20	no	no	no	yes	balanced diet
Y201	female	44	20	no	no	no	no	balanced diet
Y202	male	44	17.7154	no	no	no	no	balanced diet
Y203	male	44	28.0664	yes	yes	no	yes	balanced diet
Y204	female	44	24.2382	no	no	no	no	balanced diet
Y207	female	43	17.7778	no	no	no	no	balanced diet
Y208	female	42	23.5556	no	no	no	no	balanced diet
Y209	male	42	23.6614	no	no	no	no	balanced diet
Y210	male	42	27.1809	yes	yes	no	no	balanced diet
Y212	male	41	28.4005	yes	yes	yes	no	balanced diet
Y213	female	41	18.75	no	no	no	no	balanced diet
Y214	female	41	24.974	no	no	no	no	balanced diet
Y215	male	41	21.9713	yes	yes	no	no	balanced diet
Y216	male	41	23.8751	yes	yes	no	no	balanced diet
Y217	male	40	22.0386	no	yes	no	no	balanced diet
Y218	female	40	24.0346	no	no	no	no	balanced diet
Y219	female	40	24.1588	no	no	no	no	balanced diet
Y220	female	40	21.3333	no	no	no	no	balanced diet
Y221	female	39	21.5045	no	no	no	no	balanced diet
Y222	male	39	23.1473	no	no	no	no	balanced diet
Y223	male	39	28.3447	no	no	no	no	balanced diet
Y224	female	38	22.4766	no	no	no	no	balanced diet
Y225	female	38	22.2222	no	no	no	no	balanced diet
Y226	female	38	21.6441	no	no	no	no	balanced diet
Y227	male	37	21.2585	no	no	no	no	balanced diet
Y228	female	37	20.8611	no	no	no	no	balanced diet
Y229	female	37	20.0288	no	no	yes	no	balanced diet
Y230	male	37	22.4913	no	no	no	no	balanced diet
Y231	male	37	20.9042	yes	no	no	no	balanced diet
Y232	female	36	21.2306	no	no	no	no	balanced diet
Y233	female	36	19.8141	no	no	no	no	balanced diet
Y234	female	36	19.7777	no	no	no	no	balanced diet
Y235	female	36	18.4911	no	no	no	no	balanced diet
Y236	female	36	28.0404	no	no	no	no	balanced diet
Y237	female	36	19.1111	no	no	no	no	balanced diet
Y238	female	36	21.0828	no	no	no	no	balanced diet
Y239	female	36	24.1217	no	no	no	no	balanced diet
Y240	male	35	24.7676	yes	yes	no	no	balanced diet
Y241	female	35	23.0112	no	no	no	no	balanced diet
Y242	female	35	22.6003	no	no	no	no	balanced diet
Y243	male	35	25.6055	yes	yes	no	no	balanced diet
Y244	male	35	24.3046	no	no	no	no	balanced diet
Y245	female	35	24.0346	no	no	no	no	balanced diet
Y246	male	35	21.2245	yes	yes	no	no	balanced diet
Y247	female	35	20.4294	no	no	no	no	balanced diet
Y248	female	35	24.974	no	no	no	no	balanced diet
Y249	female	34	20.4491	no	no	no	no	balanced diet
Y250	female	34	23.0112	no	no	no	no	balanced diet
Y251	female	34	21.2183	no	no	no	no	balanced diet
Y252	female	34	24.6097	no	no	no	no	balanced diet
Y253	male	34	22.5827	no	no	no	no	balanced diet
Y254	female	34	24.4444	no	no	no	no	balanced diet
Y255	female	34	24.3418	no	no	no	no	balanced diet
Y256	female	34	19.9219	no	no	yes	no	balanced diet
Y257	male	33	21.2585	yes	no	no	no	balanced diet
Y258	male	33	21.2245	no	yes	no	no	balanced diet
Y259	male	33	22.8624	no	no	no	no	balanced diet
Y260	female	33	21.7778	no	no	no	no	balanced diet
Y261	female	33	24.1415	no	yes	no	no	balanced diet
Y262	female	33	18.4911	no	no	no	no	balanced diet
Y263	female	33	28.8889	no	no	no	no	balanced diet
Y264	female	33	21.6413	no	no	no	no	balanced diet
Y265	male	32	21.6296	no	no	no	no	balanced diet
Y266	female	32	24.4444	no	no	no	no	balanced diet
Y267	female	32	18.662	no	no	no	no	balanced diet
Y269	female	32	18.6709	no	no	no	no	balanced diet
Y270	female	32	22.3674	no	no	no	no	balanced diet
Y271	male	32	17.3061	no	no	no	no	balanced diet
Y272	female	32	20.0288	no	no	no	no	balanced diet
Y273	male	32	20.7031	no	no	no	no	balanced diet
Y274	female	31	24.974	no	no	no	no	balanced diet
Y275	female	31	19.5312	no	no	no	no	balanced diet
Y276	female	31	22.1003	no	no	no	no	balanced diet
Y277	male	31	16.7062	no	no	no	no	balanced diet
Y278	female	31	27.8876	no	no	no	no	balanced diet
Y279	male	31	23.5294	yes	no	no	no	balanced diet
Y280	female	31	21.7784	no	no	no	no	balanced diet
Y281	female	31	18.369	no	no	no	no	balanced diet
Y282	male	31	20.9366	no	no	no	no	balanced diet
Y284	female	30	23.4375	no	no	no	no	balanced diet
Y285	male	30	26.8274	no	yes	no	no	balanced diet
Y286	female	30	25.3906	no	yes	no	no	balanced diet
Y287	male	29	24.0055	no	no	no	no	balanced diet
Y288	female	29	19.9792	no	no	no	no	balanced diet
Y289	female	29	23.0112	no	no	no	no	balanced diet
Y290	female	29	22.6003	no	no	no	no	balanced diet
Y291	female	29	22.6003	no	no	no	no	balanced diet
Y292	female	28	18.0802	no	no	no	no	balanced diet
Y293	female	28	22.5069	no	no	no	no	balanced diet
Y294	female	28	24.0346	no	yes	no	no	balanced diet
Y295	female	27	21.83	no	no	no	no	balanced diet
Y296	female	27	19.025	no	no	no	no	balanced diet
Y297	female	26	19.8791	no	no	no	no	balanced diet
Y298	female	26	22.806	no	no	no	no	balanced diet
Y299	female	26	17.9688	no	no	no	no	balanced diet
Y300	female	24	21.7784	no	no	no	no	balanced diet
