# Supplementary material for: The gut mycobiome signatures in long-lived populations
Source: iScience. 2024 Jun 28;27(8):110412. doi: 10.1016/j.isci.2024.110412 (PMC11284699; doi:10.1016/j.isci.2024.110412)
Supplement: Table S2. The effect size of metadata variables on the gut mycobiome variations, related to Figure 1C [file mmc3.xlsx]

## Sheet: Sheet1
Supplementary Table 2. The effect size of metadata variables on the gut mycobiome variations, related to Figure 1C.
Covarites	R2	P-value	FDR
Age	0.186973	0.001	0.002
BMI	0.0220001	0.064	0.064
Sex	0.00605714	0.211	0.527
Smoking status	0.00164642	0.648	0.743
Alcohol Drinking	0.00100361	0.743	0.743
Tea drinking	0.00254903	0.492	0.743
Hypertension	0.00935264	0.112	0.527
