# Supplementary material for: The gut mycobiome signatures in long-lived populations
Source: iScience. 2024 Jun 28;27(8):110412. doi: 10.1016/j.isci.2024.110412 (PMC11284699; doi:10.1016/j.isci.2024.110412)
Supplement: Table S3. Correlations between the gut fungal and bacterial components in three age groups, related to Figure 5 [file mmc4.xlsx]

## Sheet: Sheet1
Supplementary Table 3. Correlations between the gut fungal and bacterial components in three age groups, related to Figure 5.
Age-group	Source	Target	SparCC
			rho	p
Young	g__Alternaria	g__Acremonium	0.3174	0.001
Young	g__Arthrinium	g__Acremonium	0.1514	0.036
Young	g__Aspergillus	g__Acremonium	0.2653	0.002
Young	g__Aureobasidium	g__Acremonium	0.1566	0.028
Young	g__Candida	g__Acremonium	0.2719	0.007
Young	g__Cladosporium	g__Acremonium	0.2731	0.003
Young	g__Cutaneotrichosporon	g__Acremonium	0.2469	0.003
Young	g__Cystobasidium	g__Acremonium	0.1957	0.022
Young	g__Engyodontium	g__Acremonium	0.1627	0.043
Young	g__Filobasidium	g__Acremonium	0.259	0.002
Young	g__Malassezia	g__Acremonium	0.3254	0.001
Young	g__Mortierella	g__Acremonium	0.3922	0.001
Young	g__Nigrospora	g__Acremonium	0.346	0.001
Young	g__Penicillium	g__Acremonium	0.3535	0.001
Young	g__Rhodotorula	g__Acremonium	0.1682	0.048
Young	g__Schizophyllum	g__Acremonium	0.3165	0.001
Young	g__Alistipes	g__Acremonium	-0.2597	0.006
Young	g__Allisonella	g__Acremonium	0.1993	0.014
Young	g__Alloprevotella	g__Acremonium	0.2206	0.012
Young	g__Anaerostipes	g__Acremonium	0.2031	0.026
Young	g__Bacteroides	g__Acremonium	-0.1863	0.041
Young	g__Butyricimonas	g__Acremonium	-0.2328	0.011
Young	g__Desulfovibrio	g__Acremonium	-0.1805	0.037
Young	g__Dialister	g__Acremonium	0.183	0.038
Young	g__Erysipelotrichaceae UCG-003	g__Acremonium	-0.1975	0.033
Young	g__Lachnospiraceae NK4A136 group	g__Acremonium	-0.1958	0.029
Young	g__Lachnospiraceae UCG-004	g__Acremonium	0.1611	0.038
Young	g__Lachnospiraceae UCG-010	g__Acremonium	-0.1906	0.026
Young	g__Odoribacter	g__Acremonium	-0.2547	0.005
Young	g__Parabacteroides	g__Acremonium	-0.2091	0.028
Young	g__Ruminococcaceae NK4A214 group	g__Acremonium	-0.1886	0.033
Young	g__Ruminococcaceae UCG-002	g__Acremonium	-0.2137	0.015
Young	g__Ruminococcaceae UCG-005	g__Acremonium	-0.1963	0.026
Young	g__Ruminococcaceae UCG-013	g__Acremonium	-0.1789	0.045
Young	g__Cladosporium	g__Alternaria	0.3523	0.001
Young	g__Cutaneotrichosporon	g__Alternaria	0.201	0.023
Young	g__Cystobasidium	g__Alternaria	0.2151	0.011
Young	g__Engyodontium	g__Alternaria	0.237	0.005
Young	g__Fusarium	g__Alternaria	0.3506	0.001
Young	g__Malassezia	g__Alternaria	0.2484	0.011
Young	g__Mortierella	g__Alternaria	0.5268	0.001
Young	g__Nigrospora	g__Alternaria	0.3086	0.002
Young	g__Papiliotrema	g__Alternaria	0.2133	0.021
Young	g__Bilophila	g__Alternaria	-0.3431	0.001
Young	g__Dialister	g__Alternaria	0.2513	0.003
Young	g__Eubacterium	g__Alternaria	-0.1898	0.02
Young	g__Holdemania	g__Alternaria	-0.2099	0.02
Young	g__Lachnoclostridium	g__Alternaria	-0.225	0.015
Young	g__Lachnospiraceae UCG-004	g__Alternaria	0.1741	0.045
Young	g__Odoribacter	g__Alternaria	-0.1871	0.043
Young	g__Oscillibacter	g__Alternaria	-0.182	0.037
Young	g__Phascolarctobacterium	g__Alternaria	-0.2217	0.017
Young	g__Ruminiclostridium 5	g__Alternaria	-0.2502	0.008
Young	g__Ruminiclostridium 9	g__Alternaria	-0.207	0.024
Young	g__UBA1819	g__Alternaria	-0.207	0.019
Young	g__Candida	g__Arthrinium	0.1529	0.045
Young	g__Cutaneotrichosporon	g__Arthrinium	0.216	0.002
Young	g__Debaryomyces	g__Arthrinium	0.1749	0.018
Young	g__Kodamaea	g__Arthrinium	0.1773	0.019
Young	g__Malassezia	g__Arthrinium	0.2	0.013
Young	g__Nigrospora	g__Arthrinium	0.1554	0.025
Young	g__Penicillium	g__Arthrinium	0.1701	0.027
Young	g__Trichosporon	g__Arthrinium	0.167	0.021
Young	g__Wickerhamomyces	g__Arthrinium	0.392	0.001
Young	g__Butyricicoccus	g__Arthrinium	-0.1707	0.03
Young	g__CAG-56	g__Arthrinium	-0.1655	0.026
Young	g__Coprococcus 3	g__Arthrinium	-0.186	0.014
Young	g__Lachnospiraceae FCS020 group	g__Arthrinium	-0.1492	0.043
Young	g__Lachnospiraceae NC2004 group	g__Arthrinium	0.1626	0.02
Young	g__Lachnospiraceae ND3007 group	g__Arthrinium	-0.1642	0.032
Young	g__Lachnospiraceae UCG-004	g__Arthrinium	0.2179	0.003
Young	g__Marvinbryantia	g__Arthrinium	-0.1807	0.013
Young	g__Ruminococcaceae UCG-014	g__Arthrinium	-0.1796	0.013
Young	g__Ruminococcus 1	g__Arthrinium	-0.1579	0.037
Young	g__Candida	g__Aspergillus	0.4245	0.001
Young	g__Cladosporium	g__Aspergillus	0.2522	0.013
Young	g__Cutaneotrichosporon	g__Aspergillus	0.3761	0.001
Young	g__Cystobasidium	g__Aspergillus	0.1881	0.044
Young	g__Filobasidium	g__Aspergillus	0.3388	0.001
Young	g__Malassezia	g__Aspergillus	0.3106	0.002
Young	g__Mortierella	g__Aspergillus	0.2166	0.025
Young	g__Penicillium	g__Aspergillus	0.3791	0.001
Young	g__Schizophyllum	g__Aspergillus	0.2467	0.004
Young	g__Trichosporon	g__Aspergillus	0.2335	0.023
Young	g__Wallemia	g__Aspergillus	0.2479	0.007
Young	g__[Eubacterium] brachy group	g__Aspergillus	-0.1794	0.045
Young	g__Akkermansia	g__Aspergillus	-0.1963	0.036
Young	g__GCA-900066225	g__Aspergillus	-0.2049	0.012
Young	g__Haemophilus	g__Aspergillus	-0.2401	0.018
Young	g__Parabacteroides	g__Aspergillus	-0.2063	0.044
Young	g__Prevotella 2	g__Aspergillus	0.1967	0.042
Young	g__Ruminococcaceae UCG-013	g__Aspergillus	-0.2229	0.03
Young	g__Veillonella	g__Aspergillus	-0.2375	0.014
Young	g__Malassezia	g__Aureobasidium	0.2353	0.002
Young	g__Mortierella	g__Aureobasidium	0.1657	0.021
Young	g__Nigrospora	g__Aureobasidium	0.1866	0.008
Young	g__Papiliotrema	g__Aureobasidium	0.296	0.001
Young	g__Pichia	g__Aureobasidium	0.1838	0.016
Young	g__Schizophyllum	g__Aureobasidium	0.1501	0.036
Young	g__Talaromyces	g__Aureobasidium	0.3008	0.001
Young	g__[Clostridium] innocuum group	g__Aureobasidium	0.1726	0.02
Young	g__[Eubacterium] coprostanoligenes group	g__Aureobasidium	-0.1742	0.022
Young	g__[Eubacterium] hallii group	g__Aureobasidium	-0.2899	0.001
Young	g__Blautia	g__Aureobasidium	0.2047	0.012
Young	g__Butyricicoccus	g__Aureobasidium	-0.2106	0.007
Young	g__Butyricimonas	g__Aureobasidium	-0.2059	0.014
Young	g__Candidatus Soleaferrea	g__Aureobasidium	0.1322	0.047
Young	g__Cellulosilyticum	g__Aureobasidium	0.1612	0.019
Young	g__Christensenellaceae R-7 group	g__Aureobasidium	-0.1517	0.045
Young	g__Collinsella	g__Aureobasidium	-0.1913	0.009
Young	g__Coprococcus 1	g__Aureobasidium	-0.1762	0.022
Young	g__Desulfovibrio	g__Aureobasidium	-0.1545	0.037
Young	g__Eubacterium	g__Aureobasidium	0.2402	0.002
Young	g__Faecalitalea	g__Aureobasidium	0.1411	0.043
Young	g__GCA-900066225	g__Aureobasidium	0.1993	0.003
Young	g__Lachnospira	g__Aureobasidium	-0.2565	0.002
Young	g__Lachnospiraceae FCS020 group	g__Aureobasidium	-0.1435	0.048
Young	g__Lachnospiraceae NC2004 group	g__Aureobasidium	0.248	0.001
Young	g__Lachnospiraceae NK4A136 group	g__Aureobasidium	-0.2697	0.001
Young	g__Lachnospiraceae UCG-004	g__Aureobasidium	0.1958	0.005
Young	g__Marvinbryantia	g__Aureobasidium	-0.2298	0.001
Young	g__Odoribacter	g__Aureobasidium	-0.2469	0.001
Young	g__Raoultibacter	g__Aureobasidium	0.127	0.044
Young	g__Roseburia	g__Aureobasidium	-0.2338	0.007
Young	g__Ruminococcaceae UCG-002	g__Aureobasidium	-0.1712	0.021
Young	g__Ruminococcaceae UCG-005	g__Aureobasidium	-0.2195	0.004
Young	g__Ruminococcus 1	g__Aureobasidium	-0.1812	0.009
Young	g__Ruminococcus 2	g__Aureobasidium	-0.1672	0.028
Young	g__Sellimonas	g__Aureobasidium	0.1876	0.01
Young	g__Cladosporium	g__Candida	0.319	0.003
Young	g__Cutaneotrichosporon	g__Candida	0.2638	0.007
Young	g__Cystobasidium	g__Candida	0.2805	0.003
Young	g__Engyodontium	g__Candida	0.2876	0.001
Young	g__Exophiala	g__Candida	0.2685	0.003
Young	g__Filobasidium	g__Candida	0.4117	0.001
Young	g__Malassezia	g__Candida	0.3324	0.001
Young	g__Meyerozyma	g__Candida	0.2129	0.022
Young	g__Nigrospora	g__Candida	0.1944	0.035
Young	g__Penicillium	g__Candida	0.4027	0.001
Young	g__Rhodotorula	g__Candida	0.3169	0.001
Young	g__Schizophyllum	g__Candida	0.2675	0.003
Young	g__Trichosporon	g__Candida	0.3579	0.001
Young	g__Wallemia	g__Candida	0.207	0.031
Young	g__Agathobacter	g__Candida	-0.2166	0.039
Young	g__Akkermansia	g__Candida	-0.203	0.034
Young	g__Erysipelotrichaceae UCG-003	g__Candida	-0.2447	0.01
Young	g__Escherichia-Shigella	g__Candida	0.2389	0.024
Young	g__Lachnospiraceae ND3007 group	g__Candida	-0.2292	0.014
Young	g__Lachnospiraceae UCG-001	g__Candida	-0.1965	0.023
Young	g__Lachnospiraceae UCG-003	g__Candida	-0.2022	0.034
Young	g__Ruminiclostridium 6	g__Candida	-0.2354	0.016
Young	g__Ruminococcaceae UCG-003	g__Candida	-0.2088	0.03
Young	g__Ruminococcaceae UCG-014	g__Candida	-0.2535	0.01
Young	g__Cutaneotrichosporon	g__Cladosporium	0.201	0.025
Young	g__Filobasidium	g__Cladosporium	0.3331	0.001
Young	g__Fusarium	g__Cladosporium	0.2566	0.004
Young	g__Malassezia	g__Cladosporium	0.3587	0.001
Young	g__Mortierella	g__Cladosporium	0.3039	0.001
Young	g__Nigrospora	g__Cladosporium	0.2597	0.01
Young	g__Penicillium	g__Cladosporium	0.2546	0.007
Young	g__Trichosporon	g__Cladosporium	0.1999	0.039
Young	g__[Ruminococcus] gauvreauii group	g__Cladosporium	-0.2077	0.036
Young	g__Bifidobacterium	g__Cladosporium	-0.23	0.013
Young	g__Bilophila	g__Cladosporium	-0.2588	0.009
Young	g__Eubacterium	g__Cladosporium	-0.2007	0.02
Young	g__Holdemania	g__Cladosporium	-0.1861	0.047
Young	g__Intestinimonas	g__Cladosporium	-0.1834	0.038
Young	g__Lactobacillus	g__Cladosporium	-0.2057	0.032
Young	g__Megamonas	g__Cladosporium	-0.2157	0.035
Young	g__Prevotella 9	g__Cladosporium	0.2552	0.009
Young	g__Ruminiclostridium 5	g__Cladosporium	-0.2083	0.032
Young	g__Ruminococcaceae UCG-013	g__Cladosporium	-0.2009	0.041
Young	g__Ruminococcus 2	g__Cladosporium	-0.2973	0.004
Young	g__Cystobasidium	g__Cutaneotrichosporon	0.231	0.01
Young	g__Debaryomyces	g__Cutaneotrichosporon	0.1848	0.046
Young	g__Filobasidium	g__Cutaneotrichosporon	0.2132	0.029
Young	g__Fusarium	g__Cutaneotrichosporon	0.2066	0.027
Young	g__Malassezia	g__Cutaneotrichosporon	0.196	0.028
Young	g__Metschnikowia	g__Cutaneotrichosporon	-0.1789	0.041
Young	g__Mortierella	g__Cutaneotrichosporon	0.3194	0.001
Young	g__Nigrospora	g__Cutaneotrichosporon	0.2078	0.022
Young	g__Penicillium	g__Cutaneotrichosporon	0.2416	0.007
Young	g__Schizophyllum	g__Cutaneotrichosporon	0.2211	0.009
Young	g__Trichosporon	g__Cutaneotrichosporon	0.2114	0.017
Young	g__Wickerhamomyces	g__Cutaneotrichosporon	0.3359	0.001
Young	g__[Eubacterium] ventriosum group	g__Cutaneotrichosporon	-0.1998	0.039
Young	g__Alistipes	g__Cutaneotrichosporon	-0.2297	0.014
Young	g__Bacteroides	g__Cutaneotrichosporon	-0.2432	0.007
Young	g__Bifidobacterium	g__Cutaneotrichosporon	-0.2061	0.037
Young	g__Bilophila	g__Cutaneotrichosporon	-0.1987	0.033
Young	g__Butyricicoccus	g__Cutaneotrichosporon	-0.1983	0.035
Young	g__Coprococcus 3	g__Cutaneotrichosporon	-0.2276	0.019
Young	g__Dialister	g__Cutaneotrichosporon	0.2217	0.012
Young	g__Family XIII UCG-001	g__Cutaneotrichosporon	-0.2336	0.007
Young	g__Parabacteroides	g__Cutaneotrichosporon	-0.188	0.049
Young	g__Prevotella 9	g__Cutaneotrichosporon	0.1986	0.04
Young	g__Ruminococcaceae UCG-013	g__Cutaneotrichosporon	-0.2045	0.029
Young	g__Streptococcus	g__Cutaneotrichosporon	-0.1942	0.029
Young	g__Debaryomyces	g__Cystobasidium	-0.2174	0.017
Young	g__Engyodontium	g__Cystobasidium	0.3022	0.001
Young	g__Exophiala	g__Cystobasidium	0.1979	0.032
Young	g__Filobasidium	g__Cystobasidium	0.2136	0.02
Young	g__Rhodotorula	g__Cystobasidium	0.2795	0.001
Young	g__Sterigmatomyces	g__Cystobasidium	0.2208	0.005
Young	g__Wallemia	g__Cystobasidium	0.2427	0.008
Young	g__[Eubacterium] brachy group	g__Cystobasidium	-0.1737	0.035
Young	g__Coprococcus 3	g__Cystobasidium	-0.2211	0.011
Young	g__Eubacterium	g__Cystobasidium	-0.175	0.026
Young	g__Fournierella	g__Cystobasidium	-0.1749	0.031
Young	g__Victivallis	g__Cystobasidium	-0.1609	0.037
Young	g__Kodamaea	g__Debaryomyces	0.2406	0.008
Young	g__Meyerozyma	g__Debaryomyces	0.2637	0.005
Young	g__Papiliotrema	g__Debaryomyces	0.2619	0.003
Young	g__Penicillium	g__Debaryomyces	-0.1966	0.04
Young	g__Pichia	g__Debaryomyces	0.2136	0.022
Young	g__Talaromyces	g__Debaryomyces	0.2237	0.013
Young	g__Akkermansia	g__Debaryomyces	0.2524	0.009
Young	g__Peptococcus	g__Debaryomyces	-0.1826	0.049
Young	g__Ruminiclostridium 5	g__Debaryomyces	-0.2904	0.003
Young	g__Ruminococcaceae UCG-013	g__Debaryomyces	-0.1983	0.037
Young	g__Exophiala	g__Engyodontium	0.2068	0.015
Young	g__Filobasidium	g__Engyodontium	0.2134	0.016
Young	g__Malassezia	g__Engyodontium	0.2109	0.018
Young	g__Nigrospora	g__Engyodontium	0.1836	0.026
Young	g__Sterigmatomyces	g__Engyodontium	0.1851	0.011
Young	g__Actinomyces	g__Engyodontium	0.2224	0.005
Young	g__Dorea	g__Engyodontium	-0.213	0.02
Young	g__Erysipelotrichaceae UCG-003	g__Engyodontium	-0.203	0.021
Young	g__Faecalibacterium	g__Engyodontium	-0.1963	0.035
Young	g__Gemella	g__Engyodontium	0.174	0.021
Young	g__Holdemanella	g__Engyodontium	0.1816	0.028
Young	g__Lachnospiraceae NK4A136 group	g__Engyodontium	-0.1817	0.041
Young	g__Paeniclostridium	g__Engyodontium	0.1557	0.047
Young	g__Ruminococcaceae UCG-005	g__Engyodontium	-0.1652	0.048
Young	g__Ruminococcaceae UCG-013	g__Engyodontium	-0.2155	0.018
Young	g__Ruminococcus 1	g__Engyodontium	-0.2153	0.018
Young	g__Subdoligranulum	g__Engyodontium	-0.18	0.042
Young	g__Sutterella	g__Engyodontium	-0.1743	0.035
Young	g__Filobasidium	g__Exophiala	0.1889	0.042
Young	g__Rhodotorula	g__Exophiala	0.1804	0.038
Young	g__Barnesiella	g__Exophiala	-0.1664	0.047
Young	g__Butyricimonas	g__Exophiala	-0.1767	0.047
Young	g__Megasphaera	g__Exophiala	0.2237	0.015
Young	g__Fusarium	g__Filobasidium	0.18	0.041
Young	g__Kazachstania	g__Filobasidium	0.3694	0.002
Young	g__Malassezia	g__Filobasidium	0.3321	0.001
Young	g__Mortierella	g__Filobasidium	0.2093	0.017
Young	g__Nigrospora	g__Filobasidium	0.2496	0.004
Young	g__Penicillium	g__Filobasidium	0.4159	0.001
Young	g__Rhodotorula	g__Filobasidium	0.1757	0.036
Young	g__Schizophyllum	g__Filobasidium	0.1938	0.027
Young	g__Trichosporon	g__Filobasidium	0.3628	0.001
Young	g__Akkermansia	g__Filobasidium	-0.1986	0.022
Young	g__Alistipes	g__Filobasidium	-0.187	0.049
Young	g__Bifidobacterium	g__Filobasidium	-0.201	0.028
Young	g__Bilophila	g__Filobasidium	-0.3152	0.001
Young	g__Butyricimonas	g__Filobasidium	-0.2299	0.014
Young	g__Enterobacter	g__Filobasidium	-0.2004	0.022
Young	g__Eubacterium	g__Filobasidium	-0.178	0.028
Young	g__Family XIII AD3011 group	g__Filobasidium	-0.176	0.044
Young	g__UBA1819	g__Filobasidium	-0.2556	0.007
Young	g__Malassezia	g__Fusarium	0.242	0.019
Young	g__Mortierella	g__Fusarium	0.3925	0.001
Young	g__Nigrospora	g__Fusarium	0.2335	0.009
Young	g__Papiliotrema	g__Fusarium	0.2525	0.007
Young	g__Penicillium	g__Fusarium	0.2397	0.017
Young	g__Adlercreutzia	g__Fusarium	-0.2096	0.02
Young	g__Alistipes	g__Fusarium	-0.2837	0.001
Young	g__Bacteroides	g__Fusarium	-0.2455	0.012
Young	g__Bilophila	g__Fusarium	-0.3144	0.001
Young	g__Butyricimonas	g__Fusarium	-0.3328	0.002
Young	g__Faecalitalea	g__Fusarium	-0.2339	0.012
Young	g__Hungatella	g__Fusarium	-0.2099	0.022
Young	g__Lachnospiraceae UCG-003	g__Fusarium	0.1837	0.048
Young	g__Odoribacter	g__Fusarium	-0.2324	0.019
Young	g__Oscillibacter	g__Fusarium	-0.1904	0.042
Young	g__Paeniclostridium	g__Fusarium	0.1815	0.036
Young	g__Parabacteroides	g__Fusarium	-0.2462	0.014
Young	g__Parasutterella	g__Fusarium	-0.2285	0.011
Young	g__Ruminococcaceae UCG-004	g__Fusarium	-0.1913	0.045
Young	g__Ruminococcaceae UCG-013	g__Fusarium	-0.2236	0.018
Young	g__Sellimonas	g__Fusarium	-0.207	0.015
Young	g__Tyzzerella 4	g__Fusarium	-0.2231	0.022
Young	g__UBA1819	g__Fusarium	-0.2281	0.013
Young	g__Veillonella	g__Fusarium	0.2345	0.019
Young	g__Papiliotrema	g__Kazachstania	0.2694	0.005
Young	g__Penicillium	g__Kazachstania	0.1971	0.042
Young	g__Talaromyces	g__Kazachstania	0.1865	0.038
Young	g__Trichosporon	g__Kazachstania	0.1828	0.038
Young	g__Enterobacter	g__Kazachstania	-0.18	0.036
Young	g__Paeniclostridium	g__Kazachstania	0.1734	0.031
Young	g__Rothia	g__Kazachstania	0.1734	0.042
Young	g__Malassezia	g__Kodamaea	0.2204	0.017
Young	g__Meyerozyma	g__Kodamaea	0.1817	0.03
Young	g__Pichia	g__Kodamaea	0.2012	0.022
Young	g__Sterigmatomyces	g__Kodamaea	0.1977	0.012
Young	g__Trichoderma	g__Kodamaea	0.1707	0.035
Young	g__Trichosporon	g__Kodamaea	0.2236	0.007
Young	g__Wallemia	g__Kodamaea	0.2669	0.001
Young	g__[Eubacterium] coprostanoligenes group	g__Kodamaea	-0.1854	0.026
Young	g__Coprococcus 3	g__Kodamaea	-0.19	0.029
Young	g__Intestinibacter	g__Kodamaea	-0.2023	0.019
Young	g__Ruminococcaceae UCG-002	g__Kodamaea	-0.2388	0.012
Young	g__Ruminococcaceae UCG-014	g__Kodamaea	-0.2102	0.023
Young	g__Ruminococcus 1	g__Kodamaea	-0.2061	0.02
Young	g__Mortierella	g__Malassezia	0.289	0.001
Young	g__Nigrospora	g__Malassezia	0.3294	0.001
Young	g__Penicillium	g__Malassezia	0.3901	0.001
Young	g__Rhodotorula	g__Malassezia	0.2326	0.016
Young	g__Schizophyllum	g__Malassezia	0.3412	0.001
Young	g__Talaromyces	g__Malassezia	0.2454	0.009
Young	g__Trichosporon	g__Malassezia	0.2734	0.003
Young	g__Wallemia	g__Malassezia	0.3193	0.003
Young	g__[Eubacterium] hallii group	g__Malassezia	-0.1888	0.049
Young	g__[Ruminococcus] torques group	g__Malassezia	-0.1986	0.042
Young	g__Butyricicoccus	g__Malassezia	-0.3525	0.002
Young	g__Erysipelotrichaceae UCG-003	g__Malassezia	-0.2202	0.026
Young	g__Family XIII AD3011 group	g__Malassezia	-0.2596	0.005
Young	g__Lachnoclostridium	g__Malassezia	-0.2043	0.035
Young	g__Lachnospiraceae ND3007 group	g__Malassezia	-0.2375	0.02
Young	g__Lachnospiraceae UCG-004	g__Malassezia	0.2255	0.009
Young	g__Marvinbryantia	g__Malassezia	-0.2225	0.014
Young	g__Ruminococcaceae UCG-013	g__Malassezia	-0.2379	0.016
Young	g__Ruminococcaceae UCG-014	g__Malassezia	-0.2024	0.044
Young	g__Ruminococcus 1	g__Malassezia	-0.2171	0.028
Young	g__Sutterella	g__Malassezia	-0.2195	0.03
Young	g__Butyricimonas	g__Metschnikowia	-0.1759	0.046
Young	g__Christensenellaceae R-7 group	g__Metschnikowia	-0.1886	0.031
Young	g__Eisenbergiella	g__Metschnikowia	0.1744	0.038
Young	g__Faecalitalea	g__Metschnikowia	0.1832	0.017
Young	g__Lachnospiraceae NC2004 group	g__Metschnikowia	0.2138	0.005
Young	g__Lachnospiraceae NK4A136 group	g__Metschnikowia	-0.1895	0.036
Young	g__Lachnospiraceae UCG-004	g__Metschnikowia	0.192	0.032
Young	g__Raoultibacter	g__Metschnikowia	0.1545	0.023
Young	g__Ruminococcaceae UCG-005	g__Metschnikowia	-0.2893	0.002
Young	g__Ruminococcus 1	g__Metschnikowia	-0.1802	0.049
Young	g__Rhodotorula	g__Meyerozyma	0.2176	0.011
Young	g__Wickerhamomyces	g__Meyerozyma	0.1981	0.017
Young	g__[Ruminococcus] gnavus group	g__Meyerozyma	-0.1943	0.033
Young	g__Lachnoclostridium	g__Meyerozyma	-0.2116	0.022
Young	g__Streptococcus	g__Meyerozyma	-0.2706	0.003
Young	g__Nigrospora	g__Mortierella	0.474	0.001
Young	g__Penicillium	g__Mortierella	0.3305	0.002
Young	g__Pichia	g__Mortierella	0.1922	0.028
Young	g__Rhodotorula	g__Mortierella	0.2126	0.011
Young	g__Schizophyllum	g__Mortierella	0.1996	0.016
Young	g__Trichoderma	g__Mortierella	0.1571	0.047
Young	g__Adlercreutzia	g__Mortierella	-0.1793	0.041
Young	g__Alistipes	g__Mortierella	-0.2566	0.005
Young	g__Allisonella	g__Mortierella	0.244	0.004
Young	g__Bacteroides	g__Mortierella	-0.1911	0.042
Young	g__Bilophila	g__Mortierella	-0.2251	0.017
Young	g__Butyricimonas	g__Mortierella	-0.2197	0.017
Young	g__Dialister	g__Mortierella	0.2526	0.009
Young	g__Holdemania	g__Mortierella	-0.2133	0.013
Young	g__Klebsiella	g__Mortierella	0.1959	0.036
Young	g__Lachnospiraceae UCG-004	g__Mortierella	0.2341	0.004
Young	g__Odoribacter	g__Mortierella	-0.2225	0.012
Young	g__Paeniclostridium	g__Mortierella	-0.1731	0.03
Young	g__Parabacteroides	g__Mortierella	-0.2439	0.011
Young	g__Phascolarctobacterium	g__Mortierella	-0.2422	0.011
Young	g__UBA1819	g__Mortierella	-0.2179	0.014
Young	g__Penicillium	g__Nigrospora	0.2628	0.002
Young	g__Rhodotorula	g__Nigrospora	0.1926	0.025
Young	g__Schizophyllum	g__Nigrospora	0.1986	0.018
Young	g__Wickerhamomyces	g__Nigrospora	0.1796	0.028
Young	g__[Ruminococcus] gauvreauii group	g__Nigrospora	-0.182	0.039
Young	g__Butyricimonas	g__Nigrospora	-0.2183	0.012
Young	g__Family XIII AD3011 group	g__Nigrospora	-0.1855	0.021
Young	g__Holdemania	g__Nigrospora	-0.2291	0.004
Young	g__Lachnospiraceae NK4A136 group	g__Nigrospora	-0.2313	0.008
Young	g__Lachnospiraceae UCG-010	g__Nigrospora	-0.1949	0.022
Young	g__Phascolarctobacterium	g__Nigrospora	-0.2008	0.031
Young	g__Ruminococcaceae NK4A214 group	g__Nigrospora	-0.1717	0.047
Young	g__Ruminococcaceae UCG-002	g__Nigrospora	-0.2398	0.012
Young	g__Ruminococcaceae UCG-014	g__Nigrospora	-0.2262	0.01
Young	g__UBA1819	g__Nigrospora	-0.1877	0.034
Young	g__Pichia	g__Papiliotrema	0.2387	0.008
Young	g__Talaromyces	g__Papiliotrema	0.2817	0.005
Young	g__[Clostridium] innocuum group	g__Papiliotrema	0.179	0.041
Young	g__[Eubacterium] coprostanoligenes group	g__Papiliotrema	-0.2182	0.014
Young	g__Bifidobacterium	g__Papiliotrema	0.1836	0.049
Young	g__Collinsella	g__Papiliotrema	-0.1873	0.034
Young	g__Desulfovibrio	g__Papiliotrema	-0.2529	0.005
Young	g__Enterococcus	g__Papiliotrema	0.1703	0.047
Young	g__Haemophilus	g__Papiliotrema	0.1842	0.043
Young	g__Lachnospiraceae NK4A136 group	g__Papiliotrema	-0.2023	0.031
Young	g__Lachnospiraceae UCG-001	g__Papiliotrema	0.2493	0.009
Young	g__Marvinbryantia	g__Papiliotrema	-0.176	0.047
Young	g__Megamonas	g__Papiliotrema	-0.2361	0.016
Young	g__Phascolarctobacterium	g__Papiliotrema	-0.1928	0.044
Young	g__Prevotella 9	g__Papiliotrema	-0.2931	0.002
Young	g__Rothia	g__Papiliotrema	0.2183	0.008
Young	g__Ruminiclostridium 5	g__Papiliotrema	-0.1889	0.042
Young	g__Ruminococcaceae UCG-002	g__Papiliotrema	-0.2205	0.018
Young	g__Veillonella	g__Papiliotrema	0.2935	0.002
Young	g__Wickerhamomyces	g__Penicillium	0.1869	0.022
Young	g__Akkermansia	g__Penicillium	-0.1911	0.043
Young	g__Bifidobacterium	g__Penicillium	-0.2217	0.02
Young	g__Butyricimonas	g__Penicillium	-0.2204	0.026
Young	g__Lachnospiraceae NK4A136 group	g__Penicillium	-0.2433	0.012
Young	g__Lachnospiraceae UCG-003	g__Penicillium	-0.1842	0.049
Young	g__Odoribacter	g__Penicillium	-0.2132	0.04
Young	g__Parabacteroides	g__Penicillium	-0.2268	0.019
Young	g__Ruminococcaceae UCG-014	g__Penicillium	-0.218	0.028
Young	g__Ruminococcus 1	g__Penicillium	-0.22	0.025
Young	g__[Ruminococcus] torques group	g__Pichia	-0.2506	0.012
Young	g__Butyricimonas	g__Pichia	-0.2294	0.012
Young	g__Eisenbergiella	g__Pichia	0.1831	0.036
Young	g__Holdemanella	g__Pichia	0.1749	0.047
Young	g__Lachnospiraceae ND3007 group	g__Pichia	-0.2113	0.04
Young	g__Lachnospiraceae NK4A136 group	g__Pichia	-0.191	0.049
Young	g__Phascolarctobacterium	g__Pichia	-0.2087	0.039
Young	g__Ruminiclostridium 5	g__Pichia	-0.2041	0.037
Young	g__Schizophyllum	g__Rhodotorula	0.1826	0.026
Young	g__Wallemia	g__Rhodotorula	0.2161	0.007
Young	g__Erysipelotrichaceae UCG-003	g__Rhodotorula	-0.1795	0.046
Young	g__Negativibacillus	g__Rhodotorula	-0.238	0.006
Young	g__Talaromyces	g__Schizophyllum	0.2818	0.002
Young	g__Trichosporon	g__Schizophyllum	0.1743	0.037
Young	g__Wallemia	g__Schizophyllum	0.2026	0.016
Young	g__Wickerhamomyces	g__Schizophyllum	0.1738	0.023
Young	g__Butyricicoccus	g__Schizophyllum	-0.1864	0.026
Young	g__Lachnospiraceae ND3007 group	g__Schizophyllum	-0.185	0.031
Young	g__Ruminococcaceae UCG-013	g__Schizophyllum	-0.2423	0.007
Young	g__Trichoderma	g__Sterigmatomyces	0.2692	0.001
Young	g__Wallemia	g__Sterigmatomyces	0.1823	0.019
Young	g__Actinomyces	g__Sterigmatomyces	0.156	0.035
Young	g__Bilophila	g__Sterigmatomyces	-0.1687	0.034
Young	g__Desulfovibrio	g__Sterigmatomyces	-0.1913	0.018
Young	g__Family XIII AD3011 group	g__Sterigmatomyces	-0.1617	0.037
Young	g__Gemella	g__Sterigmatomyces	0.1374	0.04
Young	g__Ruminiclostridium 5	g__Sterigmatomyces	-0.1861	0.022
Young	g__Ruminococcaceae UCG-002	g__Sterigmatomyces	-0.2033	0.012
Young	g__Ruminococcaceae UCG-003	g__Sterigmatomyces	-0.1822	0.023
Young	g__Ruminococcaceae UCG-005	g__Sterigmatomyces	-0.2109	0.005
Young	g__Ruminococcus 1	g__Sterigmatomyces	-0.2005	0.018
Young	g__Staphylococcus	g__Sterigmatomyces	0.1301	0.049
Young	g__Desulfovibrio	g__Talaromyces	-0.1927	0.041
Young	g__GCA-900066225	g__Talaromyces	0.1912	0.01
Young	g__Lachnospiraceae UCG-001	g__Talaromyces	0.1785	0.038
Young	g__Megamonas	g__Talaromyces	-0.1855	0.039
Young	g__Parasutterella	g__Talaromyces	-0.2076	0.015
Young	g__Ruminococcaceae UCG-013	g__Talaromyces	-0.2096	0.025
Young	g__Dialister	g__Trichoderma	0.1576	0.046
Young	g__Gemella	g__Trichoderma	0.1604	0.023
Young	g__Lachnospiraceae UCG-001	g__Trichoderma	0.2066	0.013
Young	g__Ruminococcaceae UCG-002	g__Trichoderma	-0.2577	0.004
Young	g__Ruminococcaceae UCG-004	g__Trichoderma	-0.1986	0.022
Young	g__Ruminococcaceae UCG-005	g__Trichoderma	-0.25	0.003
Young	g__Wickerhamomyces	g__Trichosporon	0.1937	0.023
Young	g__Coprococcus 3	g__Trichosporon	-0.1921	0.042
Young	g__Faecalitalea	g__Trichosporon	0.2173	0.009
Young	g__Intestinibacter	g__Trichosporon	-0.2019	0.033
Young	g__Lachnospiraceae UCG-004	g__Trichosporon	0.1737	0.036
Young	g__Lachnospiraceae UCG-006	g__Trichosporon	0.1898	0.048
Young	g__Megasphaera	g__Trichosporon	0.2253	0.006
Young	g__Ruminococcaceae UCG-014	g__Trichosporon	-0.218	0.022
Young	g__Butyricicoccus	g__Wallemia	-0.2552	0.005
Young	g__Ruminococcaceae UCG-013	g__Wallemia	-0.1886	0.039
Young	g__[Eubacterium] ruminantium group	g__Wickerhamomyces	-0.1915	0.016
Young	g__CAG-56	g__Wickerhamomyces	-0.2196	0.009
Young	g__Coprococcus 3	g__Wickerhamomyces	-0.204	0.022
Young	g__Lachnospiraceae ND3007 group	g__Wickerhamomyces	-0.1846	0.025
Young	g__Lachnospiraceae UCG-004	g__Wickerhamomyces	0.1797	0.025
Young	g__Ruminococcaceae UCG-004	g__Wickerhamomyces	-0.2168	0.015
Young	g__Ruminococcus 1	g__Wickerhamomyces	-0.2195	0.008
Young	g__Staphylococcus	g__Wickerhamomyces	0.1712	0.018
Young	g__[Eubacterium] hallii group	g__[Clostridium] innocuum group	-0.2744	0.003
Young	g__[Eubacterium] ruminantium group	g__[Clostridium] innocuum group	-0.2083	0.011
Young	g__[Ruminococcus] gnavus group	g__[Clostridium] innocuum group	0.3346	0.001
Young	g__Agathobacter	g__[Clostridium] innocuum group	-0.201	0.024
Young	g__Anaerotruncus	g__[Clostridium] innocuum group	0.1866	0.012
Young	g__Bacteroides	g__[Clostridium] innocuum group	0.283	0.007
Young	g__Bifidobacterium	g__[Clostridium] innocuum group	0.2307	0.006
Young	g__Bilophila	g__[Clostridium] innocuum group	0.2689	0.002
Young	g__Blautia	g__[Clostridium] innocuum group	0.1976	0.031
Young	g__Candidatus Soleaferrea	g__[Clostridium] innocuum group	0.2494	0.001
Young	g__Cellulosilyticum	g__[Clostridium] innocuum group	0.1542	0.034
Young	g__Christensenellaceae R-7 group	g__[Clostridium] innocuum group	-0.2222	0.011
Young	g__Coprococcus 1	g__[Clostridium] innocuum group	-0.2405	0.006
Young	g__Coprococcus 3	g__[Clostridium] innocuum group	-0.1976	0.022
Young	g__Desulfovibrio	g__[Clostridium] innocuum group	-0.1706	0.046
Young	g__Dorea	g__[Clostridium] innocuum group	-0.2389	0.008
Young	g__Eggerthella	g__[Clostridium] innocuum group	0.3767	0.001
Young	g__Eisenbergiella	g__[Clostridium] innocuum group	0.3572	0.001
Young	g__Enterococcus	g__[Clostridium] innocuum group	0.1731	0.043
Young	g__Erysipelatoclostridium	g__[Clostridium] innocuum group	0.2935	0.001
Young	g__Escherichia-Shigella	g__[Clostridium] innocuum group	0.2115	0.011
Young	g__Eubacterium	g__[Clostridium] innocuum group	0.4207	0.001
Young	g__Faecalitalea	g__[Clostridium] innocuum group	0.2895	0.001
Young	g__Flavonifractor	g__[Clostridium] innocuum group	0.3577	0.001
Young	g__Hungatella	g__[Clostridium] innocuum group	0.355	0.001
Young	g__Lachnoclostridium	g__[Clostridium] innocuum group	0.1973	0.034
Young	g__Lachnospira	g__[Clostridium] innocuum group	-0.2616	0.003
Young	g__Lachnospiraceae ND3007 group	g__[Clostridium] innocuum group	-0.2622	0.002
Young	g__Lachnospiraceae NK4A136 group	g__[Clostridium] innocuum group	-0.3143	0.001
Young	g__Prevotella 2	g__[Clostridium] innocuum group	-0.2359	0.007
Young	g__Prevotella 9	g__[Clostridium] innocuum group	-0.253	0.002
Young	g__Ruminococcaceae NK4A214 group	g__[Clostridium] innocuum group	-0.2509	0.002
Young	g__Ruminococcaceae UCG-002	g__[Clostridium] innocuum group	-0.2981	0.001
Young	g__Ruminococcaceae UCG-003	g__[Clostridium] innocuum group	-0.1909	0.019
Young	g__Ruminococcaceae UCG-005	g__[Clostridium] innocuum group	-0.2035	0.009
Young	g__Ruminococcaceae UCG-014	g__[Clostridium] innocuum group	-0.2189	0.01
Young	g__Ruminococcus 1	g__[Clostridium] innocuum group	-0.1853	0.037
Young	g__Sellimonas	g__[Clostridium] innocuum group	0.3396	0.001
Young	g__Tyzzerella 4	g__[Clostridium] innocuum group	0.4502	0.001
Young	g__UBA1819	g__[Clostridium] innocuum group	0.2669	0.004
Young	g__Butyricicoccus	g__[Eubacterium] brachy group	-0.2331	0.008
Young	g__Christensenellaceae R-7 group	g__[Eubacterium] brachy group	0.1896	0.032
Young	g__Eisenbergiella	g__[Eubacterium] brachy group	0.1982	0.015
Young	g__Eubacterium	g__[Eubacterium] brachy group	0.2677	0.003
Young	g__Family XIII AD3011 group	g__[Eubacterium] brachy group	0.2525	0.005
Young	g__GCA-900066225	g__[Eubacterium] brachy group	0.1511	0.039
Young	g__Parabacteroides	g__[Eubacterium] brachy group	-0.1824	0.045
Young	g__Prevotella 2	g__[Eubacterium] brachy group	-0.199	0.029
Young	g__Romboutsia	g__[Eubacterium] brachy group	0.195	0.039
Young	g__Ruminiclostridium 6	g__[Eubacterium] brachy group	-0.1811	0.032
Young	g__Ruminococcaceae UCG-004	g__[Eubacterium] brachy group	0.2173	0.014
Young	g__Victivallis	g__[Eubacterium] brachy group	0.2384	0.001
Young	g__[Eubacterium] eligens group	g__[Eubacterium] coprostanoligenes group	0.2644	0.004
Young	g__[Eubacterium] ruminantium group	g__[Eubacterium] coprostanoligenes group	0.2219	0.012
Young	g__[Ruminococcus] gnavus group	g__[Eubacterium] coprostanoligenes group	-0.2978	0.004
Young	g__Actinomyces	g__[Eubacterium] coprostanoligenes group	-0.2624	0.005
Young	g__Agathobacter	g__[Eubacterium] coprostanoligenes group	0.228	0.023
Young	g__Anaerostipes	g__[Eubacterium] coprostanoligenes group	-0.3218	0.003
Young	g__Anaerotruncus	g__[Eubacterium] coprostanoligenes group	-0.1722	0.035
Young	g__Barnesiella	g__[Eubacterium] coprostanoligenes group	0.2653	0.002
Young	g__Bifidobacterium	g__[Eubacterium] coprostanoligenes group	-0.3688	0.001
Young	g__Blautia	g__[Eubacterium] coprostanoligenes group	-0.4221	0.001
Young	g__Cellulosilyticum	g__[Eubacterium] coprostanoligenes group	-0.2352	0.003
Young	g__Christensenellaceae R-7 group	g__[Eubacterium] coprostanoligenes group	0.4147	0.001
Young	g__Coprococcus 1	g__[Eubacterium] coprostanoligenes group	0.2572	0.013
Young	g__Coprococcus 2	g__[Eubacterium] coprostanoligenes group	0.2717	0.004
Young	g__Coprococcus 3	g__[Eubacterium] coprostanoligenes group	0.3308	0.001
Young	g__Desulfovibrio	g__[Eubacterium] coprostanoligenes group	0.2341	0.023
Young	g__Eggerthella	g__[Eubacterium] coprostanoligenes group	-0.309	0.002
Young	g__Erysipelatoclostridium	g__[Eubacterium] coprostanoligenes group	-0.3407	0.001
Young	g__Faecalitalea	g__[Eubacterium] coprostanoligenes group	-0.223	0.012
Young	g__Family XIII AD3011 group	g__[Eubacterium] coprostanoligenes group	0.2155	0.027
Young	g__Family XIII UCG-001	g__[Eubacterium] coprostanoligenes group	0.2352	0.011
Young	g__Flavonifractor	g__[Eubacterium] coprostanoligenes group	-0.2931	0.003
Young	g__Intestinimonas	g__[Eubacterium] coprostanoligenes group	0.1755	0.049
Young	g__Lachnoclostridium	g__[Eubacterium] coprostanoligenes group	-0.1939	0.047
Young	g__Lachnospiraceae NK4A136 group	g__[Eubacterium] coprostanoligenes group	0.277	0.006
Young	g__Lachnospiraceae UCG-004	g__[Eubacterium] coprostanoligenes group	-0.1772	0.041
Young	g__Megasphaera	g__[Eubacterium] coprostanoligenes group	-0.3335	0.001
Young	g__Parabacteroides	g__[Eubacterium] coprostanoligenes group	-0.1998	0.048
Young	g__Prevotella 9	g__[Eubacterium] coprostanoligenes group	0.4034	0.001
Young	g__Raoultibacter	g__[Eubacterium] coprostanoligenes group	-0.1558	0.026
Young	g__Rothia	g__[Eubacterium] coprostanoligenes group	-0.2408	0.005
Young	g__Ruminococcaceae NK4A214 group	g__[Eubacterium] coprostanoligenes group	0.3019	0.002
Young	g__Ruminococcaceae UCG-002	g__[Eubacterium] coprostanoligenes group	0.44	0.001
Young	g__Ruminococcaceae UCG-003	g__[Eubacterium] coprostanoligenes group	0.2148	0.023
Young	g__Ruminococcaceae UCG-005	g__[Eubacterium] coprostanoligenes group	0.3709	0.001
Young	g__Ruminococcaceae UCG-014	g__[Eubacterium] coprostanoligenes group	0.26	0.009
Young	g__Ruminococcus 1	g__[Eubacterium] coprostanoligenes group	0.3711	0.001
Young	g__Sellimonas	g__[Eubacterium] coprostanoligenes group	-0.2594	0.004
Young	g__Streptococcus	g__[Eubacterium] coprostanoligenes group	-0.2122	0.035
Young	g__Subdoligranulum	g__[Eubacterium] coprostanoligenes group	0.2235	0.017
Young	g__Sutterella	g__[Eubacterium] coprostanoligenes group	0.2723	0.007
Young	g__Turicibacter	g__[Eubacterium] coprostanoligenes group	-0.2076	0.025
Young	g__Tyzzerella 4	g__[Eubacterium] coprostanoligenes group	-0.2663	0.004
Young	g__[Eubacterium] ruminantium group	g__[Eubacterium] eligens group	0.2206	0.019
Young	g__[Eubacterium] ventriosum group	g__[Eubacterium] eligens group	0.2291	0.023
Young	g__Actinomyces	g__[Eubacterium] eligens group	-0.2284	0.009
Young	g__Agathobacter	g__[Eubacterium] eligens group	0.2811	0.005
Young	g__Anaerotruncus	g__[Eubacterium] eligens group	-0.1659	0.038
Young	g__Bilophila	g__[Eubacterium] eligens group	-0.1949	0.043
Young	g__Candidatus Soleaferrea	g__[Eubacterium] eligens group	-0.1752	0.027
Young	g__Cloacibacillus	g__[Eubacterium] eligens group	-0.1633	0.049
Young	g__Erysipelotrichaceae UCG-003	g__[Eubacterium] eligens group	0.2542	0.009
Young	g__Escherichia-Shigella	g__[Eubacterium] eligens group	-0.3121	0.003
Young	g__Eubacterium	g__[Eubacterium] eligens group	-0.2062	0.02
Young	g__Family XIII UCG-001	g__[Eubacterium] eligens group	0.1764	0.046
Young	g__Flavonifractor	g__[Eubacterium] eligens group	-0.2327	0.009
Young	g__Lachnospiraceae ND3007 group	g__[Eubacterium] eligens group	0.2856	0.004
Young	g__Lachnospiraceae NK4A136 group	g__[Eubacterium] eligens group	0.2904	0.002
Young	g__Lachnospiraceae UCG-001	g__[Eubacterium] eligens group	0.2261	0.015
Young	g__Lachnospiraceae UCG-003	g__[Eubacterium] eligens group	0.2831	0.003
Young	g__Lachnospiraceae UCG-004	g__[Eubacterium] eligens group	-0.1967	0.021
Young	g__Lactococcus	g__[Eubacterium] eligens group	-0.1983	0.036
Young	g__Roseburia	g__[Eubacterium] eligens group	0.2447	0.01
Young	g__Ruminococcaceae NK4A214 group	g__[Eubacterium] eligens group	0.2336	0.016
Young	g__Ruminococcaceae UCG-014	g__[Eubacterium] eligens group	0.3019	0.003
Young	g__Ruminococcus 1	g__[Eubacterium] eligens group	0.2752	0.007
Young	g__Staphylococcus	g__[Eubacterium] eligens group	-0.2043	0.017
Young	g__Turicibacter	g__[Eubacterium] eligens group	-0.2555	0.006
Young	g__UBA1819	g__[Eubacterium] eligens group	-0.187	0.046
Young	g__[Ruminococcus] torques group	g__[Eubacterium] hallii group	0.3041	0.004
Young	g__Barnesiella	g__[Eubacterium] hallii group	-0.1768	0.046
Young	g__Butyricicoccus	g__[Eubacterium] hallii group	0.3391	0.002
Young	g__CAG-56	g__[Eubacterium] hallii group	0.2485	0.01
Young	g__Collinsella	g__[Eubacterium] hallii group	0.1964	0.039
Young	g__Coprococcus 1	g__[Eubacterium] hallii group	0.2175	0.02
Young	g__Coprococcus 3	g__[Eubacterium] hallii group	0.3655	0.001
Young	g__Dorea	g__[Eubacterium] hallii group	0.3362	0.001
Young	g__Enterococcus	g__[Eubacterium] hallii group	-0.2203	0.014
Young	g__Erysipelotrichaceae UCG-003	g__[Eubacterium] hallii group	0.2216	0.029
Young	g__Eubacterium	g__[Eubacterium] hallii group	-0.3863	0.001
Young	g__Faecalitalea	g__[Eubacterium] hallii group	-0.3054	0.002
Young	g__Flavonifractor	g__[Eubacterium] hallii group	-0.2235	0.013
Young	g__Fournierella	g__[Eubacterium] hallii group	-0.1681	0.045
Young	g__Fusicatenibacter	g__[Eubacterium] hallii group	0.2087	0.042
Young	g__Hungatella	g__[Eubacterium] hallii group	-0.2483	0.005
Young	g__Lachnospira	g__[Eubacterium] hallii group	0.224	0.016
Young	g__Lachnospiraceae NC2004 group	g__[Eubacterium] hallii group	-0.3097	0.001
Young	g__Lachnospiraceae ND3007 group	g__[Eubacterium] hallii group	0.2168	0.03
Young	g__Lachnospiraceae NK4A136 group	g__[Eubacterium] hallii group	0.3412	0.001
Young	g__Lachnospiraceae UCG-004	g__[Eubacterium] hallii group	-0.3172	0.001
Young	g__Marvinbryantia	g__[Eubacterium] hallii group	0.2946	0.003
Young	g__Roseburia	g__[Eubacterium] hallii group	0.2941	0.002
Young	g__Rothia	g__[Eubacterium] hallii group	-0.1814	0.034
Young	g__Ruminococcus 1	g__[Eubacterium] hallii group	0.2194	0.026
Young	g__Sellimonas	g__[Eubacterium] hallii group	-0.3844	0.001
Young	g__Subdoligranulum	g__[Eubacterium] hallii group	0.2412	0.015
Young	g__Tyzzerella 4	g__[Eubacterium] hallii group	-0.263	0.009
Young	g__[Ruminococcus] gnavus group	g__[Eubacterium] ruminantium group	-0.3223	0.001
Young	g__Bifidobacterium	g__[Eubacterium] ruminantium group	-0.1816	0.043
Young	g__Christensenellaceae R-7 group	g__[Eubacterium] ruminantium group	0.2948	0.001
Young	g__Coprococcus 2	g__[Eubacterium] ruminantium group	0.2617	0.006
Young	g__Desulfovibrio	g__[Eubacterium] ruminantium group	0.202	0.028
Young	g__Eggerthella	g__[Eubacterium] ruminantium group	-0.2243	0.007
Young	g__Eisenbergiella	g__[Eubacterium] ruminantium group	-0.2543	0.003
Young	g__Escherichia-Shigella	g__[Eubacterium] ruminantium group	-0.2393	0.006
Young	g__Flavonifractor	g__[Eubacterium] ruminantium group	-0.2878	0.001
Young	g__Hungatella	g__[Eubacterium] ruminantium group	-0.2159	0.016
Young	g__Intestinibacter	g__[Eubacterium] ruminantium group	-0.1978	0.03
Young	g__Lactococcus	g__[Eubacterium] ruminantium group	-0.1843	0.03
Young	g__Ruminococcaceae NK4A214 group	g__[Eubacterium] ruminantium group	0.2864	0.002
Young	g__Ruminococcaceae UCG-002	g__[Eubacterium] ruminantium group	0.2412	0.017
Young	g__Ruminococcaceae UCG-003	g__[Eubacterium] ruminantium group	0.1988	0.032
Young	g__Ruminococcaceae UCG-005	g__[Eubacterium] ruminantium group	0.3553	0.001
Young	g__Ruminococcaceae UCG-014	g__[Eubacterium] ruminantium group	0.2641	0.006
Young	g__Ruminococcus 2	g__[Eubacterium] ruminantium group	0.2006	0.035
Young	g__Sellimonas	g__[Eubacterium] ruminantium group	-0.1724	0.033
Young	g__Tyzzerella 4	g__[Eubacterium] ruminantium group	-0.2933	0.002
Young	g__UBA1819	g__[Eubacterium] ruminantium group	-0.1985	0.027
Young	g__Victivallis	g__[Eubacterium] ruminantium group	0.1606	0.04
Young	g__Alloprevotella	g__[Eubacterium] ventriosum group	-0.2287	0.012
Young	g__GCA-900066575	g__[Eubacterium] ventriosum group	-0.1803	0.047
Young	g__Granulicatella	g__[Eubacterium] ventriosum group	-0.2138	0.011
Young	g__Intestinibacter	g__[Eubacterium] ventriosum group	0.2595	0.008
Young	g__Lachnospira	g__[Eubacterium] ventriosum group	0.3296	0.001
Young	g__Lachnospiraceae NC2004 group	g__[Eubacterium] ventriosum group	-0.2442	0.005
Young	g__Lachnospiraceae ND3007 group	g__[Eubacterium] ventriosum group	0.2087	0.03
Young	g__Lachnospiraceae UCG-004	g__[Eubacterium] ventriosum group	-0.1659	0.042
Young	g__Lachnospiraceae UCG-006	g__[Eubacterium] ventriosum group	0.2723	0.007
Young	g__Mailhella	g__[Eubacterium] ventriosum group	-0.1563	0.049
Young	g__Megamonas	g__[Eubacterium] ventriosum group	-0.1977	0.048
Young	g__Peptococcus	g__[Eubacterium] ventriosum group	-0.2472	0.008
Young	g__Prevotella 2	g__[Eubacterium] ventriosum group	-0.2281	0.018
Young	g__Roseburia	g__[Eubacterium] ventriosum group	0.3922	0.001
Young	g__Ruminococcaceae UCG-010	g__[Eubacterium] ventriosum group	-0.1884	0.023
Young	g__Ruminococcus 1	g__[Eubacterium] ventriosum group	0.3433	0.001
Young	g__Ruminococcus 2	g__[Eubacterium] ventriosum group	0.2846	0.003
Young	g__[Ruminococcus] gnavus group	g__[Ruminococcus] gauvreauii group	-0.2118	0.039
Young	g__Agathobacter	g__[Ruminococcus] gauvreauii group	0.2205	0.025
Young	g__Christensenellaceae R-7 group	g__[Ruminococcus] gauvreauii group	0.2806	0.009
Young	g__Coprococcus 3	g__[Ruminococcus] gauvreauii group	0.2102	0.029
Young	g__Family XIII AD3011 group	g__[Ruminococcus] gauvreauii group	0.2174	0.019
Young	g__Flavonifractor	g__[Ruminococcus] gauvreauii group	-0.2152	0.024
Young	g__Haemophilus	g__[Ruminococcus] gauvreauii group	-0.2337	0.017
Young	g__Hungatella	g__[Ruminococcus] gauvreauii group	-0.2509	0.006
Young	g__Ruminiclostridium 9	g__[Ruminococcus] gauvreauii group	-0.197	0.036
Young	g__Ruminococcaceae NK4A214 group	g__[Ruminococcus] gauvreauii group	0.2552	0.011
Young	g__Ruminococcaceae UCG-002	g__[Ruminococcus] gauvreauii group	0.3233	0.001
Young	g__Ruminococcaceae UCG-014	g__[Ruminococcus] gauvreauii group	0.2529	0.013
Young	g__Sellimonas	g__[Ruminococcus] gauvreauii group	-0.2277	0.012
Young	g__Tyzzerella 4	g__[Ruminococcus] gauvreauii group	-0.2227	0.016
Young	g__Actinomyces	g__[Ruminococcus] gnavus group	0.2444	0.007
Young	g__Agathobacter	g__[Ruminococcus] gnavus group	-0.2224	0.026
Young	g__Allisonella	g__[Ruminococcus] gnavus group	0.1782	0.04
Young	g__Anaerostipes	g__[Ruminococcus] gnavus group	0.2904	0.005
Young	g__Bacteroides	g__[Ruminococcus] gnavus group	0.5514	0.001
Young	g__Bifidobacterium	g__[Ruminococcus] gnavus group	0.2463	0.015
Young	g__Bilophila	g__[Ruminococcus] gnavus group	0.2557	0.012
Young	g__Blautia	g__[Ruminococcus] gnavus group	0.2064	0.036
Young	g__Cellulosilyticum	g__[Ruminococcus] gnavus group	0.1919	0.014
Young	g__Christensenellaceae R-7 group	g__[Ruminococcus] gnavus group	-0.53	0.001
Young	g__Coprococcus 1	g__[Ruminococcus] gnavus group	-0.3437	0.001
Young	g__Coprococcus 2	g__[Ruminococcus] gnavus group	-0.2197	0.024
Young	g__Coprococcus 3	g__[Ruminococcus] gnavus group	-0.1954	0.043
Young	g__Desulfovibrio	g__[Ruminococcus] gnavus group	-0.2224	0.028
Young	g__Dorea	g__[Ruminococcus] gnavus group	-0.2375	0.023
Young	g__Eggerthella	g__[Ruminococcus] gnavus group	0.3581	0.001
Young	g__Eisenbergiella	g__[Ruminococcus] gnavus group	0.1979	0.026
Young	g__Erysipelatoclostridium	g__[Ruminococcus] gnavus group	0.3059	0.001
Young	g__Escherichia-Shigella	g__[Ruminococcus] gnavus group	0.2865	0.005
Young	g__Eubacterium	g__[Ruminococcus] gnavus group	0.278	0.001
Young	g__Faecalibacterium	g__[Ruminococcus] gnavus group	-0.2282	0.011
Young	g__Faecalitalea	g__[Ruminococcus] gnavus group	0.4609	0.001
Young	g__Family XIII AD3011 group	g__[Ruminococcus] gnavus group	-0.2275	0.016
Young	g__Family XIII UCG-001	g__[Ruminococcus] gnavus group	-0.2335	0.018
Young	g__Flavonifractor	g__[Ruminococcus] gnavus group	0.565	0.001
Young	g__Fusobacterium	g__[Ruminococcus] gnavus group	0.4675	0.001
Young	g__Haemophilus	g__[Ruminococcus] gnavus group	0.202	0.032
Young	g__Hungatella	g__[Ruminococcus] gnavus group	0.2836	0.003
Young	g__Lachnoclostridium	g__[Ruminococcus] gnavus group	0.5642	0.001
Young	g__Lachnospiraceae FCS020 group	g__[Ruminococcus] gnavus group	-0.2325	0.009
Young	g__Lachnospiraceae ND3007 group	g__[Ruminococcus] gnavus group	-0.2089	0.032
Young	g__Lachnospiraceae NK4A136 group	g__[Ruminococcus] gnavus group	-0.2576	0.009
Young	g__Marvinbryantia	g__[Ruminococcus] gnavus group	-0.2844	0.001
Young	g__Megamonas	g__[Ruminococcus] gnavus group	0.3326	0.001
Young	g__Megasphaera	g__[Ruminococcus] gnavus group	0.2571	0.009
Young	g__Parabacteroides	g__[Ruminococcus] gnavus group	0.4726	0.001
Young	g__Phascolarctobacterium	g__[Ruminococcus] gnavus group	0.2408	0.022
Young	g__Prevotella 2	g__[Ruminococcus] gnavus group	-0.234	0.011
Young	g__Romboutsia	g__[Ruminococcus] gnavus group	0.218	0.032
Young	g__Rothia	g__[Ruminococcus] gnavus group	0.2098	0.018
Young	g__Ruminiclostridium 5	g__[Ruminococcus] gnavus group	0.316	0.001
Young	g__Ruminiclostridium 6	g__[Ruminococcus] gnavus group	-0.2249	0.018
Young	g__Ruminiclostridium 9	g__[Ruminococcus] gnavus group	0.2284	0.018
Young	g__Ruminococcaceae NK4A214 group	g__[Ruminococcus] gnavus group	-0.3813	0.001
Young	g__Ruminococcaceae UCG-002	g__[Ruminococcus] gnavus group	-0.4131	0.001
Young	g__Ruminococcaceae UCG-003	g__[Ruminococcus] gnavus group	-0.1873	0.043
Young	g__Ruminococcaceae UCG-005	g__[Ruminococcus] gnavus group	-0.3714	0.001
Young	g__Ruminococcaceae UCG-010	g__[Ruminococcus] gnavus group	-0.2826	0.002
Young	g__Ruminococcaceae UCG-014	g__[Ruminococcus] gnavus group	-0.4085	0.001
Young	g__Ruminococcus 1	g__[Ruminococcus] gnavus group	-0.2862	0.006
Young	g__Sellimonas	g__[Ruminococcus] gnavus group	0.4381	0.001
Young	g__Subdoligranulum	g__[Ruminococcus] gnavus group	-0.3931	0.001
Young	g__Tyzzerella 4	g__[Ruminococcus] gnavus group	0.5505	0.001
Young	g__UBA1819	g__[Ruminococcus] gnavus group	0.2604	0.009
Young	g__Butyricicoccus	g__[Ruminococcus] torques group	0.2743	0.006
Young	g__Collinsella	g__[Ruminococcus] torques group	0.2565	0.012
Young	g__Intestinibacter	g__[Ruminococcus] torques group	0.2018	0.036
Young	g__Lachnoclostridium	g__[Ruminococcus] torques group	0.2454	0.017
Young	g__Lachnospiraceae NC2004 group	g__[Ruminococcus] torques group	-0.2272	0.011
Young	g__Mailhella	g__[Ruminococcus] torques group	-0.2091	0.015
Young	g__Roseburia	g__[Ruminococcus] torques group	0.2101	0.041
Young	g__Ruminococcaceae UCG-003	g__[Ruminococcus] torques group	-0.1883	0.049
Young	g__Ruminococcaceae UCG-010	g__[Ruminococcus] torques group	-0.1795	0.029
Young	g__Agathobacter	g__Actinomyces	-0.2981	0.001
Young	g__Alistipes	g__Actinomyces	-0.1845	0.035
Young	g__Barnesiella	g__Actinomyces	-0.1751	0.039
Young	g__Blautia	g__Actinomyces	0.1746	0.043
Young	g__Butyricimonas	g__Actinomyces	-0.2453	0.004
Young	g__Escherichia-Shigella	g__Actinomyces	0.178	0.047
Young	g__Faecalibacterium	g__Actinomyces	-0.1892	0.035
Young	g__Family XIII UCG-001	g__Actinomyces	-0.2116	0.01
Young	g__Gemella	g__Actinomyces	0.2414	0.002
Young	g__Granulicatella	g__Actinomyces	0.1877	0.011
Young	g__Intestinimonas	g__Actinomyces	-0.1645	0.037
Young	g__Lachnospiraceae ND3007 group	g__Actinomyces	-0.1952	0.023
Young	g__Lachnospiraceae NK4A136 group	g__Actinomyces	-0.236	0.009
Young	g__Lachnospiraceae UCG-010	g__Actinomyces	-0.171	0.037
Young	g__Lactobacillus	g__Actinomyces	0.2169	0.007
Young	g__Lactococcus	g__Actinomyces	0.1525	0.047
Young	g__Odoribacter	g__Actinomyces	-0.2196	0.007
Young	g__Paraprevotella	g__Actinomyces	-0.2244	0.005
Young	g__Roseburia	g__Actinomyces	-0.2198	0.013
Young	g__Rothia	g__Actinomyces	0.2999	0.001
Young	g__Ruminococcaceae NK4A214 group	g__Actinomyces	-0.2351	0.004
Young	g__Ruminococcaceae UCG-002	g__Actinomyces	-0.1751	0.036
Young	g__Ruminococcaceae UCG-003	g__Actinomyces	-0.2717	0.001
Young	g__Ruminococcaceae UCG-005	g__Actinomyces	-0.2088	0.02
Young	g__Ruminococcus 1	g__Actinomyces	-0.3304	0.001
Young	g__Ruminococcus 2	g__Actinomyces	-0.1964	0.023
Young	g__Streptococcus	g__Actinomyces	0.2674	0.002
Young	g__Sutterella	g__Actinomyces	-0.1746	0.038
Young	g__Tyzzerella 4	g__Actinomyces	0.192	0.017
Young	g__Veillonella	g__Actinomyces	0.1826	0.029
Young	g__Blautia	g__Adlercreutzia	0.2166	0.009
Young	g__Christensenellaceae R-7 group	g__Adlercreutzia	0.2147	0.013
Young	g__Desulfovibrio	g__Adlercreutzia	0.2088	0.018
Young	g__Eisenbergiella	g__Adlercreutzia	0.2081	0.014
Young	g__Family XIII AD3011 group	g__Adlercreutzia	0.1678	0.044
Young	g__Flavonifractor	g__Adlercreutzia	-0.1841	0.038
Young	g__Lachnospiraceae UCG-006	g__Adlercreutzia	-0.235	0.008
Young	g__Marvinbryantia	g__Adlercreutzia	0.2272	0.006
Young	g__Peptococcus	g__Adlercreutzia	0.1698	0.049
Young	g__Phascolarctobacterium	g__Adlercreutzia	0.1785	0.045
Young	g__Ruminiclostridium 9	g__Adlercreutzia	-0.2057	0.018
Young	g__Ruminococcaceae UCG-003	g__Adlercreutzia	-0.1847	0.026
Young	g__Subdoligranulum	g__Adlercreutzia	0.204	0.024
Young	g__Anaerotruncus	g__Agathobacter	-0.2295	0.009
Young	g__CAG-56	g__Agathobacter	0.2591	0.011
Young	g__Collinsella	g__Agathobacter	-0.2096	0.036
Young	g__Coprococcus 3	g__Agathobacter	0.2379	0.021
Young	g__Dorea	g__Agathobacter	0.3117	0.005
Young	g__Erysipelatoclostridium	g__Agathobacter	-0.2649	0.005
Young	g__Erysipelotrichaceae UCG-003	g__Agathobacter	0.3737	0.001
Young	g__Escherichia-Shigella	g__Agathobacter	-0.3677	0.001
Young	g__Eubacterium	g__Agathobacter	-0.1814	0.034
Young	g__Faecalibacterium	g__Agathobacter	0.2581	0.009
Young	g__Faecalitalea	g__Agathobacter	-0.1776	0.032
Young	g__Family XIII UCG-001	g__Agathobacter	0.1696	0.042
Young	g__Fusicatenibacter	g__Agathobacter	0.2137	0.033
Young	g__Hungatella	g__Agathobacter	-0.2532	0.005
Young	g__Lachnospiraceae ND3007 group	g__Agathobacter	0.2717	0.006
Young	g__Lachnospiraceae NK4A136 group	g__Agathobacter	0.2252	0.02
Young	g__Oscillibacter	g__Agathobacter	-0.1939	0.036
Young	g__Paraprevotella	g__Agathobacter	0.1987	0.031
Young	g__Prevotella 2	g__Agathobacter	0.2571	0.005
Young	g__Prevotella 9	g__Agathobacter	0.2357	0.014
Young	g__Ruminococcaceae NK4A214 group	g__Agathobacter	0.3276	0.001
Young	g__Ruminococcaceae UCG-002	g__Agathobacter	0.2389	0.017
Young	g__Ruminococcaceae UCG-003	g__Agathobacter	0.2113	0.025
Young	g__Ruminococcaceae UCG-014	g__Agathobacter	0.2758	0.007
Young	g__Ruminococcus 1	g__Agathobacter	0.275	0.004
Young	g__Sellimonas	g__Agathobacter	-0.2064	0.025
Young	g__Tyzzerella 4	g__Agathobacter	-0.3228	0.002
Young	g__UBA1819	g__Agathobacter	-0.3142	0.003
Young	g__Weissella	g__Agathobacter	-0.196	0.029
Young	g__Alloprevotella	g__Akkermansia	-0.1798	0.048
Young	g__Anaerotruncus	g__Akkermansia	0.1868	0.018
Young	g__Cloacibacillus	g__Akkermansia	0.1954	0.017
Young	g__Parasutterella	g__Akkermansia	0.2374	0.006
Young	g__Alloprevotella	g__Alistipes	-0.1829	0.046
Young	g__Bacteroides	g__Alistipes	0.4679	0.001
Young	g__Barnesiella	g__Alistipes	0.3124	0.001
Young	g__Bilophila	g__Alistipes	0.344	0.002
Young	g__Butyricimonas	g__Alistipes	0.5205	0.001
Young	g__Dialister	g__Alistipes	-0.2125	0.028
Young	g__Enterobacter	g__Alistipes	-0.1893	0.045
Young	g__Enterococcus	g__Alistipes	-0.2187	0.011
Young	g__Family XIII UCG-001	g__Alistipes	0.2352	0.005
Young	g__Flavonifractor	g__Alistipes	0.2317	0.02
Young	g__Holdemanella	g__Alistipes	-0.2277	0.01
Young	g__Klebsiella	g__Alistipes	-0.3338	0.002
Young	g__Lachnospiraceae NK4A136 group	g__Alistipes	0.1911	0.041
Young	g__Lachnospiraceae UCG-010	g__Alistipes	0.1961	0.036
Young	g__Odoribacter	g__Alistipes	0.4816	0.001
Young	g__Oscillibacter	g__Alistipes	0.3851	0.001
Young	g__Parabacteroides	g__Alistipes	0.3637	0.002
Young	g__Parasutterella	g__Alistipes	0.2464	0.012
Young	g__Ruminiclostridium 5	g__Alistipes	0.2805	0.008
Young	g__Ruminiclostridium 9	g__Alistipes	0.4113	0.001
Young	g__Ruminococcaceae UCG-013	g__Alistipes	0.2041	0.047
Young	g__UBA1819	g__Alistipes	0.3411	0.002
Young	g__Veillonella	g__Alistipes	-0.2188	0.025
Young	g__Weissella	g__Alistipes	-0.2259	0.012
Young	g__Butyricicoccus	g__Allisonella	-0.1758	0.043
Young	g__Dialister	g__Allisonella	0.3512	0.001
Young	g__Enterococcus	g__Allisonella	0.2103	0.01
Young	g__Family XIII UCG-001	g__Allisonella	-0.2365	0.002
Young	g__Flavonifractor	g__Allisonella	0.1872	0.037
Young	g__Holdemanella	g__Allisonella	0.2532	0.004
Young	g__Lachnospiraceae FCS020 group	g__Allisonella	-0.2714	0.002
Young	g__Lachnospiraceae NK4A136 group	g__Allisonella	-0.2081	0.025
Young	g__Lachnospiraceae UCG-001	g__Allisonella	-0.1931	0.02
Young	g__Lachnospiraceae UCG-003	g__Allisonella	-0.198	0.021
Young	g__Megasphaera	g__Allisonella	0.4239	0.001
Young	g__Ruminococcaceae UCG-005	g__Allisonella	-0.2292	0.007
Young	g__Ruminococcaceae UCG-014	g__Allisonella	-0.2918	0.001
Young	g__Ruminococcus 1	g__Allisonella	-0.2605	0.003
Young	g__Anaerotruncus	g__Alloprevotella	-0.1726	0.016
Young	g__Fusobacterium	g__Alloprevotella	-0.1946	0.034
Young	g__Holdemanella	g__Alloprevotella	0.2358	0.008
Young	g__Mailhella	g__Alloprevotella	0.1468	0.042
Young	g__Prevotella 2	g__Alloprevotella	0.3088	0.001
Young	g__Roseburia	g__Alloprevotella	-0.2136	0.016
Young	g__Ruminococcaceae UCG-010	g__Alloprevotella	0.1967	0.02
Young	g__Bacteroides	g__Anaerostipes	0.2904	0.006
Young	g__Barnesiella	g__Anaerostipes	-0.2615	0.011
Young	g__Blautia	g__Anaerostipes	0.5125	0.001
Young	g__Butyricicoccus	g__Anaerostipes	0.2028	0.042
Young	g__Christensenellaceae R-7 group	g__Anaerostipes	-0.2609	0.013
Young	g__Erysipelotrichaceae UCG-003	g__Anaerostipes	0.221	0.031
Young	g__Faecalitalea	g__Anaerostipes	0.2494	0.006
Young	g__Family XIII UCG-001	g__Anaerostipes	-0.2295	0.012
Young	g__Flavonifractor	g__Anaerostipes	0.223	0.027
Young	g__Fusobacterium	g__Anaerostipes	0.2478	0.011
Young	g__Lachnoclostridium	g__Anaerostipes	0.3258	0.003
Young	g__Lachnospiraceae UCG-010	g__Anaerostipes	-0.2019	0.039
Young	g__Romboutsia	g__Anaerostipes	0.2055	0.037
Young	g__Ruminiclostridium 5	g__Anaerostipes	0.279	0.005
Young	g__Ruminococcaceae UCG-002	g__Anaerostipes	-0.2591	0.006
Young	g__Ruminococcaceae UCG-003	g__Anaerostipes	-0.2069	0.039
Young	g__Ruminococcaceae UCG-005	g__Anaerostipes	-0.2437	0.007
Young	g__Ruminococcaceae UCG-010	g__Anaerostipes	-0.2179	0.013
Young	g__Bifidobacterium	g__Anaerotruncus	0.1891	0.021
Young	g__Bilophila	g__Anaerotruncus	0.1664	0.042
Young	g__Cellulosilyticum	g__Anaerotruncus	0.1802	0.012
Young	g__Cloacibacillus	g__Anaerotruncus	0.2098	0.002
Young	g__Coprococcus 1	g__Anaerotruncus	-0.1634	0.046
Young	g__Eisenbergiella	g__Anaerotruncus	0.1916	0.015
Young	g__Erysipelotrichaceae UCG-003	g__Anaerotruncus	-0.1628	0.049
Young	g__Eubacterium	g__Anaerotruncus	0.2451	0.001
Young	g__Flavonifractor	g__Anaerotruncus	0.2006	0.016
Young	g__GCA-900066225	g__Anaerotruncus	0.195	0.006
Young	g__Hungatella	g__Anaerotruncus	0.2313	0.006
Young	g__Lachnospira	g__Anaerotruncus	-0.2039	0.016
Young	g__Lachnospiraceae ND3007 group	g__Anaerotruncus	-0.1689	0.046
Young	g__Lachnospiraceae NK4A136 group	g__Anaerotruncus	-0.2394	0.005
Young	g__Oscillibacter	g__Anaerotruncus	0.2378	0.004
Young	g__Ruminococcaceae UCG-005	g__Anaerotruncus	-0.2035	0.007
Young	g__Ruminococcaceae UCG-014	g__Anaerotruncus	-0.1855	0.028
Young	g__UBA1819	g__Anaerotruncus	0.3204	0.001
Young	g__Bifidobacterium	g__Bacteroides	0.3268	0.002
Young	g__Bilophila	g__Bacteroides	0.4244	0.001
Young	g__Butyricicoccus	g__Bacteroides	0.2961	0.004
Young	g__Butyricimonas	g__Bacteroides	0.2703	0.006
Young	g__Christensenellaceae R-7 group	g__Bacteroides	-0.3955	0.001
Young	g__Clostridium sensu stricto 1	g__Bacteroides	-0.3162	0.001
Young	g__Coprococcus 1	g__Bacteroides	-0.2335	0.019
Young	g__Coprococcus 2	g__Bacteroides	-0.2737	0.003
Young	g__Dorea	g__Bacteroides	-0.2718	0.009
Young	g__Eggerthella	g__Bacteroides	0.3883	0.001
Young	g__Erysipelatoclostridium	g__Bacteroides	0.2522	0.006
Young	g__Faecalitalea	g__Bacteroides	0.3323	0.001
Young	g__Family XIII AD3011 group	g__Bacteroides	-0.2201	0.019
Young	g__Flavonifractor	g__Bacteroides	0.5554	0.001
Young	g__Fusobacterium	g__Bacteroides	0.3707	0.001
Young	g__Holdemanella	g__Bacteroides	-0.3289	0.001
Young	g__Hungatella	g__Bacteroides	0.223	0.02
Young	g__Intestinibacter	g__Bacteroides	-0.2541	0.012
Young	g__Lachnoclostridium	g__Bacteroides	0.5415	0.001
Young	g__Lachnospiraceae UCG-010	g__Bacteroides	0.2103	0.026
Young	g__Megasphaera	g__Bacteroides	0.2189	0.016
Young	g__Odoribacter	g__Bacteroides	0.2484	0.009
Young	g__Oscillibacter	g__Bacteroides	0.3393	0.002
Young	g__Parabacteroides	g__Bacteroides	0.757	0.001
Young	g__Phascolarctobacterium	g__Bacteroides	0.329	0.001
Young	g__Prevotella 2	g__Bacteroides	-0.299	0.004
Young	g__Prevotella 9	g__Bacteroides	-0.3339	0.002
Young	g__Ruminiclostridium 5	g__Bacteroides	0.3497	0.001
Young	g__Ruminiclostridium 9	g__Bacteroides	0.4285	0.001
Young	g__Ruminococcaceae UCG-002	g__Bacteroides	-0.308	0.003
Young	g__Ruminococcaceae UCG-005	g__Bacteroides	-0.2217	0.028
Young	g__Ruminococcaceae UCG-013	g__Bacteroides	0.2141	0.034
Young	g__Ruminococcaceae UCG-014	g__Bacteroides	-0.2092	0.038
Young	g__Sellimonas	g__Bacteroides	0.2615	0.002
Young	g__Slackia	g__Bacteroides	-0.1982	0.03
Young	g__Subdoligranulum	g__Bacteroides	-0.3405	0.002
Young	g__Sutterella	g__Bacteroides	0.3064	0.005
Young	g__Tyzzerella 4	g__Bacteroides	0.3703	0.001
Young	g__UBA1819	g__Bacteroides	0.2559	0.007
Young	g__Blautia	g__Barnesiella	-0.2315	0.018
Young	g__Butyricimonas	g__Barnesiella	0.2286	0.018
Young	g__Desulfovibrio	g__Barnesiella	0.186	0.046
Young	g__Fournierella	g__Barnesiella	0.2206	0.01
Young	g__Intestinimonas	g__Barnesiella	0.1828	0.03
Young	g__Negativibacillus	g__Barnesiella	0.3105	0.001
Young	g__Odoribacter	g__Barnesiella	0.2597	0.01
Young	g__Oscillibacter	g__Barnesiella	0.2228	0.015
Young	g__Parasutterella	g__Barnesiella	0.1838	0.034
Young	g__Ruminococcaceae NK4A214 group	g__Barnesiella	0.2536	0.007
Young	g__Ruminococcaceae UCG-005	g__Barnesiella	0.1954	0.03
Young	g__Streptococcus	g__Barnesiella	-0.2927	0.004
Young	g__Sutterella	g__Barnesiella	0.2208	0.016
Young	g__Bilophila	g__Bifidobacterium	0.2606	0.009
Young	g__Christensenellaceae R-7 group	g__Bifidobacterium	-0.3188	0.002
Young	g__Coprococcus 2	g__Bifidobacterium	-0.26	0.01
Young	g__Desulfovibrio	g__Bifidobacterium	-0.3214	0.001
Young	g__Eggerthella	g__Bifidobacterium	0.2496	0.008
Young	g__Erysipelatoclostridium	g__Bifidobacterium	0.2406	0.007
Young	g__Eubacterium	g__Bifidobacterium	0.2147	0.011
Young	g__Flavonifractor	g__Bifidobacterium	0.3551	0.001
Young	g__Lachnoclostridium	g__Bifidobacterium	0.2714	0.006
Young	g__Lachnospiraceae UCG-006	g__Bifidobacterium	0.2205	0.026
Young	g__Lactobacillus	g__Bifidobacterium	0.2031	0.041
Young	g__Marvinbryantia	g__Bifidobacterium	-0.1777	0.047
Young	g__Megasphaera	g__Bifidobacterium	0.3454	0.001
Young	g__Parabacteroides	g__Bifidobacterium	0.2686	0.003
Young	g__Prevotella 2	g__Bifidobacterium	-0.3112	0.002
Young	g__Prevotella 9	g__Bifidobacterium	-0.3967	0.001
Young	g__Romboutsia	g__Bifidobacterium	-0.2082	0.034
Young	g__Rothia	g__Bifidobacterium	0.2053	0.018
Young	g__Ruminiclostridium 9	g__Bifidobacterium	0.1991	0.034
Young	g__Ruminococcaceae UCG-002	g__Bifidobacterium	-0.222	0.012
Young	g__Ruminococcaceae UCG-005	g__Bifidobacterium	-0.3498	0.001
Young	g__Sellimonas	g__Bifidobacterium	0.193	0.029
Young	g__Veillonella	g__Bifidobacterium	0.2864	0.003
Young	g__Butyricimonas	g__Bilophila	0.2679	0.008
Young	g__Candidatus Soleaferrea	g__Bilophila	0.1657	0.033
Young	g__Christensenellaceae R-7 group	g__Bilophila	-0.1982	0.032
Young	g__Clostridium sensu stricto 1	g__Bilophila	-0.2471	0.008
Young	g__Coprococcus 2	g__Bilophila	-0.3528	0.001
Young	g__Eggerthella	g__Bilophila	0.3005	0.001
Young	g__Eisenbergiella	g__Bilophila	0.2053	0.016
Young	g__Escherichia-Shigella	g__Bilophila	0.2092	0.035
Young	g__Eubacterium	g__Bilophila	0.1961	0.029
Young	g__Faecalitalea	g__Bilophila	0.1821	0.023
Young	g__Flavonifractor	g__Bilophila	0.4096	0.001
Young	g__Holdemanella	g__Bilophila	-0.2769	0.003
Young	g__Holdemania	g__Bilophila	0.2384	0.011
Young	g__Hungatella	g__Bilophila	0.213	0.02
Young	g__Lachnoclostridium	g__Bilophila	0.5249	0.001
Young	g__Lachnospiraceae ND3007 group	g__Bilophila	-0.2106	0.031
Young	g__Lachnospiraceae UCG-003	g__Bilophila	-0.2573	0.006
Young	g__Odoribacter	g__Bilophila	0.2862	0.002
Young	g__Oscillibacter	g__Bilophila	0.3691	0.001
Young	g__Paeniclostridium	g__Bilophila	-0.244	0.007
Young	g__Parabacteroides	g__Bilophila	0.4504	0.001
Young	g__Parasutterella	g__Bilophila	0.1838	0.041
Young	g__Phascolarctobacterium	g__Bilophila	0.3718	0.001
Young	g__Prevotella 9	g__Bilophila	-0.2767	0.005
Young	g__Ruminiclostridium 5	g__Bilophila	0.4061	0.001
Young	g__Ruminiclostridium 9	g__Bilophila	0.2901	0.005
Young	g__Ruminococcaceae UCG-004	g__Bilophila	0.2206	0.02
Young	g__Sutterella	g__Bilophila	0.2214	0.019
Young	g__Tyzzerella 4	g__Bilophila	0.2438	0.018
Young	g__UBA1819	g__Bilophila	0.518	0.001
Young	g__Candidatus Soleaferrea	g__Blautia	0.1728	0.038
Young	g__Cellulosilyticum	g__Blautia	0.1722	0.025
Young	g__Coprococcus 1	g__Blautia	-0.203	0.036
Young	g__Coprococcus 2	g__Blautia	-0.1971	0.046
Young	g__Dialister	g__Blautia	-0.2117	0.027
Young	g__Eggerthella	g__Blautia	0.2411	0.014
Young	g__Eisenbergiella	g__Blautia	0.242	0.007
Young	g__Erysipelatoclostridium	g__Blautia	0.219	0.02
Young	g__Eubacterium	g__Blautia	0.2859	0.001
Young	g__Faecalitalea	g__Blautia	0.2793	0.001
Young	g__Family XIII UCG-001	g__Blautia	-0.1884	0.043
Young	g__Fusobacterium	g__Blautia	0.2204	0.026
Young	g__Haemophilus	g__Blautia	-0.2658	0.009
Young	g__Lachnospira	g__Blautia	-0.2486	0.015
Young	g__Lachnospiraceae NC2004 group	g__Blautia	0.2361	0.006
Young	g__Lachnospiraceae NK4A136 group	g__Blautia	-0.2457	0.016
Young	g__Lachnospiraceae UCG-003	g__Blautia	-0.1941	0.044
Young	g__Lachnospiraceae UCG-004	g__Blautia	0.1876	0.032
Young	g__Lachnospiraceae UCG-010	g__Blautia	-0.2834	0.003
Young	g__Lactococcus	g__Blautia	0.2092	0.02
Young	g__Phascolarctobacterium	g__Blautia	0.2643	0.005
Young	g__Prevotella 9	g__Blautia	-0.2695	0.004
Young	g__Raoultibacter	g__Blautia	0.1592	0.022
Young	g__Romboutsia	g__Blautia	0.2465	0.013
Young	g__Ruminococcaceae UCG-003	g__Blautia	-0.3048	0.003
Young	g__Ruminococcaceae UCG-005	g__Blautia	-0.303	0.002
Young	g__Ruminococcus 1	g__Blautia	-0.2447	0.014
Young	g__Sellimonas	g__Blautia	0.2932	0.004
Young	g__Sutterella	g__Blautia	-0.2838	0.005
Young	g__Tyzzerella 4	g__Blautia	0.3376	0.001
Young	g__UBA1819	g__Blautia	0.2202	0.029
Young	g__Cloacibacillus	g__Butyricicoccus	-0.1997	0.019
Young	g__Enterococcus	g__Butyricicoccus	-0.257	0.006
Young	g__Erysipelotrichaceae UCG-003	g__Butyricicoccus	0.2168	0.027
Young	g__Eubacterium	g__Butyricicoccus	-0.22	0.011
Young	g__Haemophilus	g__Butyricicoccus	0.2007	0.045
Young	g__Lachnoclostridium	g__Butyricicoccus	0.3092	0.003
Young	g__Lachnospira	g__Butyricicoccus	0.3473	0.002
Young	g__Lachnospiraceae NC2004 group	g__Butyricicoccus	-0.2924	0.001
Young	g__Lachnospiraceae NK4A136 group	g__Butyricicoccus	0.2972	0.003
Young	g__Lachnospiraceae UCG-004	g__Butyricicoccus	-0.2938	0.001
Young	g__Mailhella	g__Butyricicoccus	-0.2444	0.007
Young	g__Parabacteroides	g__Butyricicoccus	0.4169	0.001
Young	g__Raoultibacter	g__Butyricicoccus	-0.1685	0.008
Young	g__Ruminiclostridium 5	g__Butyricicoccus	0.2802	0.005
Young	g__Ruminiclostridium 9	g__Butyricicoccus	0.3394	0.001
Young	g__Ruminococcaceae UCG-010	g__Butyricicoccus	-0.2089	0.015
Young	g__Ruminococcaceae UCG-014	g__Butyricicoccus	0.2004	0.045
Young	g__Victivallis	g__Butyricicoccus	-0.2122	0.007
Young	g__Desulfovibrio	g__Butyricimonas	0.1924	0.043
Young	g__Family XIII UCG-001	g__Butyricimonas	0.1885	0.033
Young	g__Holdemanella	g__Butyricimonas	-0.3195	0.001
Young	g__Klebsiella	g__Butyricimonas	-0.2343	0.015
Young	g__Lachnospiraceae NK4A136 group	g__Butyricimonas	0.2747	0.003
Young	g__Lachnospiraceae UCG-010	g__Butyricimonas	0.2642	0.008
Young	g__Negativibacillus	g__Butyricimonas	0.3038	0.001
Young	g__Odoribacter	g__Butyricimonas	0.4369	0.001
Young	g__Oscillibacter	g__Butyricimonas	0.3089	0.001
Young	g__Parabacteroides	g__Butyricimonas	0.3242	0.001
Young	g__Prevotella 9	g__Butyricimonas	-0.2238	0.021
Young	g__Ruminiclostridium 5	g__Butyricimonas	0.2206	0.02
Young	g__Ruminiclostridium 6	g__Butyricimonas	0.2312	0.01
Young	g__Ruminiclostridium 9	g__Butyricimonas	0.3253	0.001
Young	g__Ruminococcaceae NK4A214 group	g__Butyricimonas	0.2152	0.02
Young	g__Ruminococcaceae UCG-003	g__Butyricimonas	0.2669	0.005
Young	g__Ruminococcaceae UCG-004	g__Butyricimonas	0.274	0.002
Young	g__Ruminococcus 1	g__Butyricimonas	0.2537	0.003
Young	g__Ruminococcus 2	g__Butyricimonas	0.2206	0.02
Young	g__UBA1819	g__Butyricimonas	0.2201	0.02
Young	g__Veillonella	g__Butyricimonas	-0.2372	0.013
Young	g__Coprococcus 1	g__CAG-56	0.2257	0.019
Young	g__Coprococcus 2	g__CAG-56	0.2575	0.004
Young	g__Dorea	g__CAG-56	0.2052	0.033
Young	g__Eggerthella	g__CAG-56	-0.1935	0.042
Young	g__Flavonifractor	g__CAG-56	-0.2402	0.011
Young	g__GCA-900066225	g__CAG-56	-0.1655	0.03
Young	g__GCA-900066575	g__CAG-56	0.186	0.041
Young	g__Lachnospiraceae FCS020 group	g__CAG-56	0.2644	0.003
Young	g__Lachnospiraceae ND3007 group	g__CAG-56	0.2112	0.029
Young	g__Marvinbryantia	g__CAG-56	0.2773	0.002
Young	g__Rothia	g__CAG-56	-0.253	0.008
Young	g__Ruminococcus 1	g__CAG-56	0.1901	0.044
Young	g__Sellimonas	g__CAG-56	-0.1957	0.029
Young	g__Subdoligranulum	g__CAG-56	0.3325	0.002
Young	g__Eggerthella	g__Candidatus Soleaferrea	0.1935	0.009
Young	g__Eisenbergiella	g__Candidatus Soleaferrea	0.1799	0.011
Young	g__Erysipelatoclostridium	g__Candidatus Soleaferrea	0.1797	0.012
Young	g__Eubacterium	g__Candidatus Soleaferrea	0.1744	0.019
Young	g__Faecalibacterium	g__Candidatus Soleaferrea	-0.1552	0.047
Young	g__Hungatella	g__Candidatus Soleaferrea	0.1457	0.037
Young	g__Lachnospira	g__Candidatus Soleaferrea	-0.2681	0.003
Young	g__Lachnospiraceae NK4A136 group	g__Candidatus Soleaferrea	-0.2181	0.009
Young	g__Raoultibacter	g__Candidatus Soleaferrea	0.1252	0.042
Young	g__Roseburia	g__Candidatus Soleaferrea	-0.2484	0.005
Young	g__Ruminococcus 1	g__Candidatus Soleaferrea	-0.1833	0.018
Young	g__Tyzzerella 4	g__Candidatus Soleaferrea	0.1749	0.027
Young	g__Christensenellaceae R-7 group	g__Cellulosilyticum	-0.1636	0.021
Young	g__Coprococcus 1	g__Cellulosilyticum	-0.1867	0.015
Young	g__Coprococcus 3	g__Cellulosilyticum	-0.1633	0.039
Young	g__Dorea	g__Cellulosilyticum	-0.202	0.013
Young	g__Erysipelatoclostridium	g__Cellulosilyticum	0.1663	0.026
Young	g__Eubacterium	g__Cellulosilyticum	0.1946	0.007
Young	g__Faecalitalea	g__Cellulosilyticum	0.2631	0.001
Young	g__Gemella	g__Cellulosilyticum	0.1435	0.029
Young	g__Lachnospiraceae NK4A136 group	g__Cellulosilyticum	-0.2098	0.006
Young	g__Lactococcus	g__Cellulosilyticum	0.138	0.041
Young	g__Raoultibacter	g__Cellulosilyticum	0.1355	0.026
Young	g__Roseburia	g__Cellulosilyticum	-0.1605	0.047
Young	g__Ruminococcaceae UCG-002	g__Cellulosilyticum	-0.2119	0.002
Young	g__Ruminococcaceae UCG-004	g__Cellulosilyticum	-0.1872	0.016
Young	g__Ruminococcaceae UCG-005	g__Cellulosilyticum	-0.1929	0.01
Young	g__Ruminococcus 1	g__Cellulosilyticum	-0.2123	0.008
Young	g__Slackia	g__Cellulosilyticum	0.1602	0.027
Young	g__Sutterella	g__Cellulosilyticum	-0.1805	0.025
Young	g__Turicibacter	g__Cellulosilyticum	0.1918	0.011
Young	g__Tyzzerella 4	g__Cellulosilyticum	0.2158	0.008
Young	g__Coprococcus 1	g__Christensenellaceae R-7 group	0.2877	0.004
Young	g__Coprococcus 2	g__Christensenellaceae R-7 group	0.3122	0.001
Young	g__Coprococcus 3	g__Christensenellaceae R-7 group	0.2319	0.012
Young	g__Desulfovibrio	g__Christensenellaceae R-7 group	0.316	0.001
Young	g__Eggerthella	g__Christensenellaceae R-7 group	-0.2856	0.002
Young	g__Erysipelatoclostridium	g__Christensenellaceae R-7 group	-0.215	0.012
Young	g__Faecalitalea	g__Christensenellaceae R-7 group	-0.312	0.001
Young	g__Family XIII AD3011 group	g__Christensenellaceae R-7 group	0.3722	0.001
Young	g__Family XIII UCG-001	g__Christensenellaceae R-7 group	0.2609	0.004
Young	g__Flavonifractor	g__Christensenellaceae R-7 group	-0.4488	0.001
Young	g__Fusobacterium	g__Christensenellaceae R-7 group	-0.2388	0.015
Young	g__Haemophilus	g__Christensenellaceae R-7 group	-0.2676	0.007
Young	g__Lachnoclostridium	g__Christensenellaceae R-7 group	-0.3543	0.001
Young	g__Lachnospiraceae FCS020 group	g__Christensenellaceae R-7 group	0.2239	0.013
Young	g__Lachnospiraceae NK4A136 group	g__Christensenellaceae R-7 group	0.2625	0.004
Young	g__Lachnospiraceae UCG-004	g__Christensenellaceae R-7 group	-0.1821	0.031
Young	g__Mailhella	g__Christensenellaceae R-7 group	0.1686	0.026
Young	g__Marvinbryantia	g__Christensenellaceae R-7 group	0.3871	0.001
Young	g__Megamonas	g__Christensenellaceae R-7 group	-0.2577	0.01
Young	g__Megasphaera	g__Christensenellaceae R-7 group	-0.3402	0.001
Young	g__Parabacteroides	g__Christensenellaceae R-7 group	-0.2857	0.004
Young	g__Peptococcus	g__Christensenellaceae R-7 group	0.2429	0.007
Young	g__Rothia	g__Christensenellaceae R-7 group	-0.1972	0.017
Young	g__Ruminiclostridium 5	g__Christensenellaceae R-7 group	-0.2314	0.017
Young	g__Ruminiclostridium 9	g__Christensenellaceae R-7 group	-0.1991	0.03
Young	g__Ruminococcaceae NK4A214 group	g__Christensenellaceae R-7 group	0.3399	0.001
Young	g__Ruminococcaceae UCG-002	g__Christensenellaceae R-7 group	0.5052	0.001
Young	g__Ruminococcaceae UCG-005	g__Christensenellaceae R-7 group	0.4384	0.001
Young	g__Ruminococcaceae UCG-010	g__Christensenellaceae R-7 group	0.3223	0.001
Young	g__Ruminococcaceae UCG-014	g__Christensenellaceae R-7 group	0.4031	0.001
Young	g__Ruminococcus 1	g__Christensenellaceae R-7 group	0.2879	0.004
Young	g__Sellimonas	g__Christensenellaceae R-7 group	-0.3085	0.002
Young	g__Subdoligranulum	g__Christensenellaceae R-7 group	0.4325	0.001
Young	g__Tyzzerella 4	g__Christensenellaceae R-7 group	-0.348	0.002
Young	g__Victivallis	g__Christensenellaceae R-7 group	0.1791	0.024
Young	g__Eisenbergiella	g__Cloacibacillus	0.1896	0.013
Young	g__Intestinibacter	g__Cloacibacillus	0.1552	0.046
Young	g__Lachnospiraceae NK4A136 group	g__Cloacibacillus	-0.1773	0.026
Young	g__Lachnospiraceae UCG-003	g__Cloacibacillus	-0.1872	0.018
Young	g__Megasphaera	g__Cloacibacillus	0.1576	0.037
Young	g__Paraprevotella	g__Cloacibacillus	-0.1867	0.022
Young	g__Parasutterella	g__Cloacibacillus	0.1786	0.028
Young	g__Raoultibacter	g__Cloacibacillus	0.1542	0.023
Young	g__Ruminococcaceae UCG-014	g__Cloacibacillus	-0.2097	0.016
Young	g__UBA1819	g__Cloacibacillus	0.1705	0.033
Young	g__Collinsella	g__Clostridium sensu stricto 1	0.227	0.023
Young	g__Flavonifractor	g__Clostridium sensu stricto 1	-0.2026	0.036
Young	g__Intestinibacter	g__Clostridium sensu stricto 1	0.376	0.001
Young	g__Lachnospira	g__Clostridium sensu stricto 1	0.2492	0.015
Young	g__Megasphaera	g__Clostridium sensu stricto 1	-0.2127	0.019
Young	g__Romboutsia	g__Clostridium sensu stricto 1	0.4531	0.001
Young	g__Ruminococcaceae UCG-014	g__Clostridium sensu stricto 1	0.1917	0.048
Young	g__Terrisporobacter	g__Clostridium sensu stricto 1	0.4042	0.001
Young	g__Turicibacter	g__Clostridium sensu stricto 1	0.4221	0.001
Young	g__Eggerthella	g__Collinsella	-0.1974	0.038
Young	g__GCA-900066225	g__Collinsella	-0.1731	0.035
Young	g__Intestinimonas	g__Collinsella	-0.1763	0.039
Young	g__Lachnoclostridium	g__Collinsella	0.2013	0.044
Young	g__Lachnospiraceae UCG-006	g__Collinsella	-0.2022	0.04
Young	g__Lachnospiraceae UCG-010	g__Collinsella	-0.2126	0.027
Young	g__Megamonas	g__Collinsella	0.2875	0.003
Young	g__Oscillibacter	g__Collinsella	-0.2052	0.041
Young	g__Paraprevotella	g__Collinsella	-0.2676	0.007
Young	g__Prevotella 9	g__Collinsella	0.222	0.031
Young	g__Romboutsia	g__Collinsella	0.293	0.001
Young	g__Ruminiclostridium 6	g__Collinsella	-0.2446	0.011
Young	g__Ruminiclostridium 9	g__Collinsella	-0.2691	0.008
Young	g__Ruminococcaceae NK4A214 group	g__Collinsella	-0.244	0.014
Young	g__Ruminococcaceae UCG-003	g__Collinsella	-0.1894	0.042
Young	g__Coprococcus 3	g__Coprococcus 1	0.2361	0.017
Young	g__Eubacterium	g__Coprococcus 1	-0.2047	0.024
Young	g__Faecalitalea	g__Coprococcus 1	-0.2619	0.004
Young	g__Flavonifractor	g__Coprococcus 1	-0.5077	0.001
Young	g__Fournierella	g__Coprococcus 1	-0.1956	0.016
Young	g__Fusobacterium	g__Coprococcus 1	-0.2632	0.008
Young	g__GCA-900066225	g__Coprococcus 1	-0.1678	0.037
Young	g__GCA-900066575	g__Coprococcus 1	0.212	0.015
Young	g__Granulicatella	g__Coprococcus 1	-0.191	0.028
Young	g__Lachnospiraceae FCS020 group	g__Coprococcus 1	0.3318	0.001
Young	g__Lachnospiraceae NC2004 group	g__Coprococcus 1	-0.2861	0.001
Young	g__Lachnospiraceae ND3007 group	g__Coprococcus 1	0.2941	0.003
Young	g__Lachnospiraceae NK4A136 group	g__Coprococcus 1	0.3206	0.001
Young	g__Marvinbryantia	g__Coprococcus 1	0.3129	0.002
Young	g__Megasphaera	g__Coprococcus 1	-0.2864	0.002
Young	g__Oscillibacter	g__Coprococcus 1	-0.2609	0.004
Young	g__Ruminiclostridium 6	g__Coprococcus 1	0.2424	0.004
Young	g__Ruminococcaceae UCG-002	g__Coprococcus 1	0.4343	0.001
Young	g__Ruminococcaceae UCG-003	g__Coprococcus 1	0.2295	0.021
Young	g__Ruminococcaceae UCG-005	g__Coprococcus 1	0.4258	0.001
Young	g__Ruminococcaceae UCG-014	g__Coprococcus 1	0.2353	0.016
Young	g__Ruminococcus 1	g__Coprococcus 1	0.3448	0.001
Young	g__Sellimonas	g__Coprococcus 1	-0.3041	0.001
Young	g__Streptococcus	g__Coprococcus 1	0.2029	0.035
Young	g__Tyzzerella 4	g__Coprococcus 1	-0.3342	0.002
Young	g__Eggerthella	g__Coprococcus 2	-0.2744	0.002
Young	g__Erysipelatoclostridium	g__Coprococcus 2	-0.1802	0.035
Young	g__Escherichia-Shigella	g__Coprococcus 2	-0.227	0.019
Young	g__Flavonifractor	g__Coprococcus 2	-0.2317	0.011
Young	g__Lachnoclostridium	g__Coprococcus 2	-0.2949	0.002
Young	g__Lachnospiraceae UCG-001	g__Coprococcus 2	0.1718	0.045
Young	g__Lactobacillus	g__Coprococcus 2	-0.2581	0.01
Young	g__Negativibacillus	g__Coprococcus 2	0.202	0.025
Young	g__Parabacteroides	g__Coprococcus 2	-0.2443	0.011
Young	g__Paraprevotella	g__Coprococcus 2	0.1994	0.028
Young	g__Phascolarctobacterium	g__Coprococcus 2	-0.2293	0.013
Young	g__Prevotella 2	g__Coprococcus 2	0.1971	0.048
Young	g__Prevotella 9	g__Coprococcus 2	0.2923	0.002
Young	g__Ruminococcaceae NK4A214 group	g__Coprococcus 2	0.2799	0.002
Young	g__Ruminococcaceae UCG-002	g__Coprococcus 2	0.2451	0.008
Young	g__Ruminococcaceae UCG-003	g__Coprococcus 2	0.2674	0.006
Young	g__Ruminococcaceae UCG-005	g__Coprococcus 2	0.2724	0.005
Young	g__Ruminococcaceae UCG-010	g__Coprococcus 2	0.1702	0.032
Young	g__Ruminococcus 1	g__Coprococcus 2	0.2463	0.01
Young	g__Sellimonas	g__Coprococcus 2	-0.1678	0.046
Young	g__UBA1819	g__Coprococcus 2	-0.315	0.002
Young	g__Weissella	g__Coprococcus 2	-0.1992	0.018
Young	g__Desulfovibrio	g__Coprococcus 3	0.192	0.037
Young	g__Dialister	g__Coprococcus 3	-0.2062	0.023
Young	g__Dorea	g__Coprococcus 3	0.2869	0.004
Young	g__Erysipelatoclostridium	g__Coprococcus 3	-0.2972	0.001
Young	g__Erysipelotrichaceae UCG-003	g__Coprococcus 3	0.2006	0.039
Young	g__Escherichia-Shigella	g__Coprococcus 3	-0.2364	0.013
Young	g__Faecalitalea	g__Coprococcus 3	-0.2781	0.003
Young	g__Flavonifractor	g__Coprococcus 3	-0.308	0.003
Young	g__Fusobacterium	g__Coprococcus 3	-0.2096	0.025
Young	g__Hungatella	g__Coprococcus 3	-0.2635	0.002
Young	g__Lachnospira	g__Coprococcus 3	0.2254	0.031
Young	g__Lachnospiraceae NC2004 group	g__Coprococcus 3	-0.2339	0.007
Young	g__Lachnospiraceae NK4A136 group	g__Coprococcus 3	0.249	0.012
Young	g__Lachnospiraceae UCG-004	g__Coprococcus 3	-0.2572	0.001
Young	g__Marvinbryantia	g__Coprococcus 3	0.2675	0.003
Young	g__Megasphaera	g__Coprococcus 3	-0.2449	0.013
Young	g__Oscillibacter	g__Coprococcus 3	-0.2211	0.019
Young	g__Phascolarctobacterium	g__Coprococcus 3	0.2098	0.035
Young	g__Prevotella 9	g__Coprococcus 3	0.2082	0.039
Young	g__Ruminococcaceae UCG-002	g__Coprococcus 3	0.2972	0.002
Young	g__Ruminococcaceae UCG-014	g__Coprococcus 3	0.2103	0.033
Young	g__Ruminococcus 1	g__Coprococcus 3	0.2155	0.027
Young	g__Sellimonas	g__Coprococcus 3	-0.3159	0.001
Young	g__Streptococcus	g__Coprococcus 3	0.3204	0.001
Young	g__Tyzzerella 4	g__Coprococcus 3	-0.2362	0.018
Young	g__Dialister	g__Desulfovibrio	-0.2427	0.014
Young	g__Family XIII AD3011 group	g__Desulfovibrio	0.271	0.01
Young	g__Holdemania	g__Desulfovibrio	0.2527	0.012
Young	g__Lachnospiraceae NK4A136 group	g__Desulfovibrio	0.3065	0.002
Young	g__Lachnospiraceae UCG-006	g__Desulfovibrio	-0.2353	0.015
Young	g__Marvinbryantia	g__Desulfovibrio	0.303	0.001
Young	g__Negativibacillus	g__Desulfovibrio	0.2015	0.035
Young	g__Ruminococcaceae NK4A214 group	g__Desulfovibrio	0.2246	0.015
Young	g__Ruminococcaceae UCG-002	g__Desulfovibrio	0.3638	0.001
Young	g__Ruminococcaceae UCG-005	g__Desulfovibrio	0.3559	0.001
Young	g__Ruminococcaceae UCG-010	g__Desulfovibrio	0.1652	0.049
Young	g__Ruminococcaceae UCG-013	g__Desulfovibrio	0.1944	0.047
Young	g__Subdoligranulum	g__Desulfovibrio	0.3102	0.001
Young	g__Haemophilus	g__Dialister	0.2436	0.014
Young	g__Holdemanella	g__Dialister	0.2226	0.022
Young	g__Holdemania	g__Dialister	-0.187	0.043
Young	g__Lachnospira	g__Dialister	0.2593	0.013
Young	g__Megasphaera	g__Dialister	0.2687	0.003
Young	g__Phascolarctobacterium	g__Dialister	-0.5153	0.001
Young	g__Prevotella 9	g__Dialister	0.2746	0.005
Young	g__Ruminiclostridium 9	g__Dialister	-0.2214	0.022
Young	g__Ruminococcaceae UCG-004	g__Dialister	-0.2072	0.029
Young	g__Slackia	g__Dialister	0.2311	0.005
Young	g__UBA1819	g__Dialister	-0.2611	0.008
Young	g__Enterococcus	g__Dorea	-0.2562	0.004
Young	g__Erysipelatoclostridium	g__Dorea	-0.2531	0.005
Young	g__Erysipelotrichaceae UCG-003	g__Dorea	0.2121	0.03
Young	g__Escherichia-Shigella	g__Dorea	-0.2519	0.015
Young	g__Eubacterium	g__Dorea	-0.2757	0.004
Young	g__Faecalibacterium	g__Dorea	0.3463	0.001
Young	g__Faecalitalea	g__Dorea	-0.3297	0.001
Young	g__Fusicatenibacter	g__Dorea	0.3751	0.001
Young	g__Fusobacterium	g__Dorea	-0.3325	0.002
Young	g__Hungatella	g__Dorea	-0.2192	0.021
Young	g__Lachnospira	g__Dorea	0.1992	0.039
Young	g__Lachnospiraceae ND3007 group	g__Dorea	0.2663	0.008
Young	g__Lachnospiraceae NK4A136 group	g__Dorea	0.2788	0.009
Young	g__Prevotella 2	g__Dorea	0.2066	0.032
Young	g__Prevotella 9	g__Dorea	0.2051	0.036
Young	g__Ruminococcaceae UCG-010	g__Dorea	-0.2026	0.017
Young	g__Ruminococcus 1	g__Dorea	0.186	0.047
Young	g__Sellimonas	g__Dorea	-0.2356	0.014
Young	g__Subdoligranulum	g__Dorea	0.3851	0.001
Young	g__Terrisporobacter	g__Dorea	0.2011	0.039
Young	g__Tyzzerella 4	g__Dorea	-0.3279	0.003
Young	g__Victivallis	g__Dorea	-0.1698	0.035
Young	g__Eisenbergiella	g__Eggerthella	0.239	0.005
Young	g__Erysipelatoclostridium	g__Eggerthella	0.261	0.004
Young	g__Eubacterium	g__Eggerthella	0.2189	0.007
Young	g__Faecalitalea	g__Eggerthella	0.1764	0.03
Young	g__Flavonifractor	g__Eggerthella	0.3398	0.001
Young	g__Hungatella	g__Eggerthella	0.3826	0.001
Young	g__Lachnoclostridium	g__Eggerthella	0.3252	0.001
Young	g__Parabacteroides	g__Eggerthella	0.2709	0.006
Young	g__Phascolarctobacterium	g__Eggerthella	0.3097	0.003
Young	g__Prevotella 9	g__Eggerthella	-0.2738	0.002
Young	g__Raoultibacter	g__Eggerthella	0.1349	0.045
Young	g__Ruminiclostridium 5	g__Eggerthella	0.2281	0.012
Young	g__Ruminiclostridium 9	g__Eggerthella	0.2019	0.026
Young	g__Ruminococcaceae NK4A214 group	g__Eggerthella	-0.25	0.005
Young	g__Ruminococcaceae UCG-002	g__Eggerthella	-0.2367	0.006
Young	g__Ruminococcaceae UCG-003	g__Eggerthella	-0.2189	0.017
Young	g__Ruminococcaceae UCG-005	g__Eggerthella	-0.2821	0.001
Young	g__Ruminococcaceae UCG-010	g__Eggerthella	-0.1669	0.043
Young	g__Ruminococcus 1	g__Eggerthella	-0.2674	0.002
Young	g__Sellimonas	g__Eggerthella	0.2826	0.002
Young	g__Subdoligranulum	g__Eggerthella	-0.2915	0.003
Young	g__Tyzzerella 4	g__Eggerthella	0.2878	0.002
Young	g__UBA1819	g__Eggerthella	0.3576	0.001
Young	g__Enterobacter	g__Eisenbergiella	-0.1737	0.043
Young	g__Erysipelatoclostridium	g__Eisenbergiella	0.1899	0.013
Young	g__Eubacterium	g__Eisenbergiella	0.2375	0.002
Young	g__Faecalitalea	g__Eisenbergiella	0.2429	0.002
Young	g__Holdemania	g__Eisenbergiella	0.1789	0.038
Young	g__Hungatella	g__Eisenbergiella	0.3319	0.001
Young	g__Lachnospira	g__Eisenbergiella	-0.192	0.032
Young	g__Lachnospiraceae ND3007 group	g__Eisenbergiella	-0.2961	0.001
Young	g__Lachnospiraceae NK4A136 group	g__Eisenbergiella	-0.2259	0.012
Young	g__Lachnospiraceae UCG-003	g__Eisenbergiella	-0.2943	0.002
Young	g__Lachnospiraceae UCG-006	g__Eisenbergiella	-0.2351	0.007
Young	g__Megasphaera	g__Eisenbergiella	0.1787	0.022
Young	g__Prevotella 2	g__Eisenbergiella	-0.1788	0.024
Young	g__Raoultibacter	g__Eisenbergiella	0.1655	0.005
Young	g__Ruminococcaceae UCG-003	g__Eisenbergiella	-0.2537	0.004
Young	g__Ruminococcaceae UCG-004	g__Eisenbergiella	0.1771	0.034
Young	g__Ruminococcaceae UCG-014	g__Eisenbergiella	-0.254	0.006
Young	g__Sellimonas	g__Eisenbergiella	0.2524	0.004
Young	g__Tyzzerella 4	g__Eisenbergiella	0.3011	0.002
Young	g__UBA1819	g__Eisenbergiella	0.3309	0.001
Young	g__Enterococcus	g__Enterobacter	0.228	0.009
Young	g__Escherichia-Shigella	g__Enterobacter	0.3405	0.002
Young	g__Klebsiella	g__Enterobacter	0.4502	0.001
Young	g__Lactococcus	g__Enterobacter	0.3027	0.001
Young	g__Paeniclostridium	g__Enterobacter	-0.1726	0.036
Young	g__Weissella	g__Enterobacter	0.2672	0.003
Young	g__Erysipelatoclostridium	g__Enterococcus	0.1639	0.038
Young	g__Escherichia-Shigella	g__Enterococcus	0.3074	0.003
Young	g__Eubacterium	g__Enterococcus	0.2147	0.012
Young	g__Faecalibacterium	g__Enterococcus	-0.1875	0.042
Young	g__Fusicatenibacter	g__Enterococcus	-0.2322	0.01
Young	g__Gemella	g__Enterococcus	0.2461	0.002
Young	g__Klebsiella	g__Enterococcus	0.3023	0.001
Young	g__Lachnospiraceae FCS020 group	g__Enterococcus	-0.1929	0.029
Young	g__Lachnospiraceae NK4A136 group	g__Enterococcus	-0.2509	0.003
Young	g__Lactococcus	g__Enterococcus	0.2454	0.003
Young	g__Marvinbryantia	g__Enterococcus	-0.2718	0.002
Young	g__Megasphaera	g__Enterococcus	0.1874	0.022
Young	g__Phascolarctobacterium	g__Enterococcus	-0.1803	0.038
Young	g__Roseburia	g__Enterococcus	-0.2967	0.003
Young	g__Rothia	g__Enterococcus	0.1554	0.039
Young	g__Ruminiclostridium 5	g__Enterococcus	-0.1948	0.028
Young	g__Ruminococcaceae UCG-002	g__Enterococcus	-0.194	0.03
Young	g__Ruminococcaceae UCG-004	g__Enterococcus	-0.1744	0.046
Young	g__Ruminococcaceae UCG-013	g__Enterococcus	-0.2209	0.01
Young	g__Ruminococcaceae UCG-014	g__Enterococcus	-0.2222	0.015
Young	g__Sellimonas	g__Enterococcus	0.1783	0.036
Young	g__Staphylococcus	g__Enterococcus	0.1703	0.032
Young	g__Veillonella	g__Enterococcus	0.2795	0.002
Young	g__Weissella	g__Enterococcus	0.2328	0.003
Young	g__Erysipelotrichaceae UCG-003	g__Erysipelatoclostridium	-0.2218	0.018
Young	g__Eubacterium	g__Erysipelatoclostridium	0.1839	0.029
Young	g__Faecalibacterium	g__Erysipelatoclostridium	-0.2198	0.025
Young	g__Faecalitalea	g__Erysipelatoclostridium	0.267	0.003
Young	g__Flavonifractor	g__Erysipelatoclostridium	0.2727	0.003
Young	g__Fusicatenibacter	g__Erysipelatoclostridium	-0.1854	0.041
Young	g__Hungatella	g__Erysipelatoclostridium	0.3556	0.001
Young	g__Klebsiella	g__Erysipelatoclostridium	-0.1951	0.027
Young	g__Lachnospiraceae ND3007 group	g__Erysipelatoclostridium	-0.2067	0.027
Young	g__Lachnospiraceae NK4A136 group	g__Erysipelatoclostridium	-0.3289	0.001
Young	g__Lachnospiraceae UCG-010	g__Erysipelatoclostridium	-0.2064	0.022
Young	g__Parabacteroides	g__Erysipelatoclostridium	0.2334	0.011
Young	g__Prevotella 2	g__Erysipelatoclostridium	-0.1854	0.036
Young	g__Prevotella 9	g__Erysipelatoclostridium	-0.3014	0.003
Young	g__Raoultibacter	g__Erysipelatoclostridium	0.1492	0.029
Young	g__Ruminococcaceae NK4A214 group	g__Erysipelatoclostridium	-0.2691	0.002
Young	g__Ruminococcaceae UCG-002	g__Erysipelatoclostridium	-0.2818	0.001
Young	g__Ruminococcaceae UCG-003	g__Erysipelatoclostridium	-0.1887	0.03
Young	g__Ruminococcaceae UCG-005	g__Erysipelatoclostridium	-0.1882	0.031
Young	g__Ruminococcus 1	g__Erysipelatoclostridium	-0.2634	0.003
Young	g__Sellimonas	g__Erysipelatoclostridium	0.2674	0.001
Young	g__Turicibacter	g__Erysipelatoclostridium	0.2068	0.014
Young	g__Tyzzerella 4	g__Erysipelatoclostridium	0.3218	0.001
Young	g__Lachnospiraceae ND3007 group	g__Erysipelotrichaceae UCG-003	0.2942	0.002
Young	g__Oscillibacter	g__Erysipelotrichaceae UCG-003	-0.2442	0.015
Young	g__Prevotella 9	g__Erysipelotrichaceae UCG-003	0.2141	0.026
Young	g__Eubacterium	g__Escherichia-Shigella	0.2633	0.002
Young	g__Faecalibacterium	g__Escherichia-Shigella	-0.3735	0.001
Young	g__Hungatella	g__Escherichia-Shigella	0.2024	0.025
Young	g__Klebsiella	g__Escherichia-Shigella	0.4363	0.001
Young	g__Lachnoclostridium	g__Escherichia-Shigella	0.2652	0.009
Young	g__Lachnospiraceae ND3007 group	g__Escherichia-Shigella	-0.2259	0.022
Young	g__Lachnospiraceae UCG-001	g__Escherichia-Shigella	-0.2376	0.014
Young	g__Lachnospiraceae UCG-003	g__Escherichia-Shigella	-0.2865	0.003
Young	g__Lactococcus	g__Escherichia-Shigella	0.2114	0.017
Young	g__Megamonas	g__Escherichia-Shigella	0.2616	0.012
Young	g__Roseburia	g__Escherichia-Shigella	-0.2204	0.031
Young	g__Ruminiclostridium 6	g__Escherichia-Shigella	-0.3286	0.001
Young	g__Ruminococcaceae NK4A214 group	g__Escherichia-Shigella	-0.2485	0.012
Young	g__Ruminococcaceae UCG-003	g__Escherichia-Shigella	-0.2479	0.016
Young	g__Ruminococcaceae UCG-014	g__Escherichia-Shigella	-0.3564	0.002
Young	g__Tyzzerella 4	g__Escherichia-Shigella	0.2944	0.003
Young	g__UBA1819	g__Escherichia-Shigella	0.3178	0.002
Young	g__Weissella	g__Escherichia-Shigella	0.3038	0.001
Young	g__Faecalitalea	g__Eubacterium	0.2347	0.002
Young	g__Family XIII AD3011 group	g__Eubacterium	0.1735	0.031
Young	g__Flavonifractor	g__Eubacterium	0.2112	0.012
Young	g__Fournierella	g__Eubacterium	0.1887	0.019
Young	g__Fusicatenibacter	g__Eubacterium	-0.2711	0.004
Young	g__Holdemania	g__Eubacterium	0.1885	0.021
Young	g__Hungatella	g__Eubacterium	0.2869	0.001
Young	g__Lachnoclostridium	g__Eubacterium	0.2144	0.012
Young	g__Lachnospira	g__Eubacterium	-0.2693	0.002
Young	g__Lachnospiraceae ND3007 group	g__Eubacterium	-0.2098	0.015
Young	g__Lachnospiraceae NK4A136 group	g__Eubacterium	-0.3041	0.003
Young	g__Lactococcus	g__Eubacterium	0.2594	0.002
Young	g__Marvinbryantia	g__Eubacterium	-0.1756	0.035
Young	g__Prevotella 2	g__Eubacterium	-0.2649	0.001
Young	g__Prevotella 9	g__Eubacterium	-0.1973	0.016
Young	g__Roseburia	g__Eubacterium	-0.3153	0.001
Young	g__Ruminococcaceae UCG-005	g__Eubacterium	-0.196	0.025
Young	g__Sellimonas	g__Eubacterium	0.2877	0.001
Young	g__Tyzzerella 4	g__Eubacterium	0.3412	0.001
Young	g__UBA1819	g__Eubacterium	0.2711	0.002
Young	g__Weissella	g__Eubacterium	0.1718	0.025
Young	g__Fusicatenibacter	g__Faecalibacterium	0.433	0.001
Young	g__Fusobacterium	g__Faecalibacterium	-0.2155	0.035
Young	g__Lachnospiraceae NC2004 group	g__Faecalibacterium	0.1745	0.037
Young	g__Lachnospiraceae ND3007 group	g__Faecalibacterium	0.2161	0.03
Young	g__Lactobacillus	g__Faecalibacterium	-0.2053	0.033
Young	g__Rothia	g__Faecalibacterium	-0.1806	0.048
Young	g__Ruminococcaceae UCG-003	g__Faecalibacterium	0.2342	0.02
Young	g__Streptococcus	g__Faecalibacterium	-0.3048	0.002
Young	g__Subdoligranulum	g__Faecalibacterium	0.2672	0.005
Young	g__Tyzzerella 4	g__Faecalibacterium	-0.3096	0.002
Young	g__Veillonella	g__Faecalibacterium	-0.196	0.037
Young	g__Flavonifractor	g__Faecalitalea	0.3359	0.001
Young	g__Fusobacterium	g__Faecalitalea	0.4181	0.001
Young	g__Hungatella	g__Faecalitalea	0.2396	0.006
Young	g__Lachnoclostridium	g__Faecalitalea	0.2079	0.016
Young	g__Lachnospiraceae FCS020 group	g__Faecalitalea	-0.2046	0.01
Young	g__Lachnospiraceae ND3007 group	g__Faecalitalea	-0.2801	0.002
Young	g__Lachnospiraceae NK4A136 group	g__Faecalitalea	-0.3151	0.001
Young	g__Lactobacillus	g__Faecalitalea	-0.2009	0.011
Young	g__Megasphaera	g__Faecalitalea	0.1833	0.024
Young	g__Parabacteroides	g__Faecalitalea	0.2941	0.002
Young	g__Prevotella 2	g__Faecalitalea	-0.1918	0.027
Young	g__Raoultibacter	g__Faecalitalea	0.1388	0.022
Young	g__Romboutsia	g__Faecalitalea	0.1852	0.033
Young	g__Ruminiclostridium 5	g__Faecalitalea	0.1832	0.038
Young	g__Ruminiclostridium 6	g__Faecalitalea	-0.1702	0.045
Young	g__Ruminiclostridium 9	g__Faecalitalea	0.1842	0.038
Young	g__Ruminococcaceae UCG-002	g__Faecalitalea	-0.2665	0.003
Young	g__Ruminococcaceae UCG-014	g__Faecalitalea	-0.2939	0.001
Young	g__Ruminococcus 1	g__Faecalitalea	-0.2715	0.001
Young	g__Sellimonas	g__Faecalitalea	0.4575	0.001
Young	g__Subdoligranulum	g__Faecalitalea	-0.2268	0.015
Young	g__Tyzzerella 4	g__Faecalitalea	0.4241	0.001
Young	g__Family XIII UCG-001	g__Family XIII AD3011 group	0.1815	0.032
Young	g__Haemophilus	g__Family XIII AD3011 group	-0.2647	0.002
Young	g__Holdemania	g__Family XIII AD3011 group	0.1839	0.04
Young	g__Peptococcus	g__Family XIII AD3011 group	0.2279	0.014
Young	g__Ruminococcaceae NK4A214 group	g__Family XIII AD3011 group	0.2118	0.021
Young	g__Ruminococcaceae UCG-002	g__Family XIII AD3011 group	0.3128	0.001
Young	g__Ruminococcaceae UCG-004	g__Family XIII AD3011 group	0.2328	0.013
Young	g__Ruminococcaceae UCG-005	g__Family XIII AD3011 group	0.1982	0.023
Young	g__Subdoligranulum	g__Family XIII AD3011 group	0.2779	0.003
Young	g__Flavonifractor	g__Family XIII UCG-001	-0.1992	0.026
Young	g__Intestinimonas	g__Family XIII UCG-001	0.1899	0.018
Young	g__Lachnoclostridium	g__Family XIII UCG-001	-0.2163	0.019
Young	g__Lachnospiraceae NK4A136 group	g__Family XIII UCG-001	0.2427	0.004
Young	g__Lachnospiraceae UCG-001	g__Family XIII UCG-001	0.1852	0.031
Young	g__Lachnospiraceae UCG-003	g__Family XIII UCG-001	0.2239	0.011
Young	g__Lachnospiraceae UCG-010	g__Family XIII UCG-001	0.1725	0.036
Young	g__Megamonas	g__Family XIII UCG-001	-0.2737	0.004
Young	g__Megasphaera	g__Family XIII UCG-001	-0.2294	0.003
Young	g__Ruminiclostridium 6	g__Family XIII UCG-001	0.2743	0.004
Young	g__Ruminococcaceae NK4A214 group	g__Family XIII UCG-001	0.292	0.003
Young	g__Ruminococcaceae UCG-002	g__Family XIII UCG-001	0.2954	0.001
Young	g__Ruminococcaceae UCG-003	g__Family XIII UCG-001	0.2023	0.025
Young	g__Ruminococcaceae UCG-005	g__Family XIII UCG-001	0.2728	0.002
Young	g__Ruminococcaceae UCG-014	g__Family XIII UCG-001	0.2855	0.002
Young	g__Ruminococcus 1	g__Family XIII UCG-001	0.2895	0.005
Young	g__Fusobacterium	g__Flavonifractor	0.2572	0.008
Young	g__Hungatella	g__Flavonifractor	0.3148	0.002
Young	g__Lachnoclostridium	g__Flavonifractor	0.3024	0.003
Young	g__Lachnospiraceae FCS020 group	g__Flavonifractor	-0.2578	0.006
Young	g__Lachnospiraceae NC2004 group	g__Flavonifractor	0.1927	0.024
Young	g__Lachnospiraceae ND3007 group	g__Flavonifractor	-0.2313	0.018
Young	g__Lachnospiraceae NK4A136 group	g__Flavonifractor	-0.2266	0.023
Young	g__Lachnospiraceae UCG-004	g__Flavonifractor	0.2383	0.005
Young	g__Marvinbryantia	g__Flavonifractor	-0.2181	0.02
Young	g__Megamonas	g__Flavonifractor	0.3337	0.003
Young	g__Megasphaera	g__Flavonifractor	0.3431	0.001
Young	g__Oscillibacter	g__Flavonifractor	0.4824	0.001
Young	g__Parabacteroides	g__Flavonifractor	0.4111	0.001
Young	g__Prevotella 9	g__Flavonifractor	-0.2641	0.008
Young	g__Rothia	g__Flavonifractor	0.2018	0.021
Young	g__Ruminiclostridium 5	g__Flavonifractor	0.3013	0.002
Young	g__Ruminiclostridium 9	g__Flavonifractor	0.4527	0.001
Young	g__Ruminococcaceae NK4A214 group	g__Flavonifractor	-0.2925	0.004
Young	g__Ruminococcaceae UCG-002	g__Flavonifractor	-0.336	0.001
Young	g__Ruminococcaceae UCG-005	g__Flavonifractor	-0.3775	0.001
Young	g__Ruminococcaceae UCG-013	g__Flavonifractor	0.2255	0.023
Young	g__Ruminococcaceae UCG-014	g__Flavonifractor	-0.3252	0.003
Young	g__Ruminococcus 1	g__Flavonifractor	-0.2583	0.004
Young	g__Sellimonas	g__Flavonifractor	0.3476	0.001
Young	g__Tyzzerella 4	g__Flavonifractor	0.4684	0.001
Young	g__UBA1819	g__Flavonifractor	0.2823	0.004
Young	g__Lachnospiraceae FCS020 group	g__Fournierella	-0.1702	0.025
Young	g__Lachnospiraceae UCG-006	g__Fournierella	-0.1889	0.02
Young	g__Negativibacillus	g__Fournierella	0.1602	0.038
Young	g__Tyzzerella 4	g__Fournierella	0.2104	0.013
Young	g__Lachnospiraceae NC2004 group	g__Fusicatenibacter	0.179	0.029
Young	g__Lachnospiraceae ND3007 group	g__Fusicatenibacter	0.2093	0.04
Young	g__Roseburia	g__Fusicatenibacter	0.2535	0.015
Young	g__Sellimonas	g__Fusicatenibacter	-0.2061	0.015
Young	g__Streptococcus	g__Fusicatenibacter	-0.2238	0.028
Young	g__Subdoligranulum	g__Fusicatenibacter	0.2337	0.023
Young	g__Veillonella	g__Fusicatenibacter	-0.192	0.047
Young	g__Weissella	g__Fusicatenibacter	-0.2164	0.016
Young	g__Holdemanella	g__Fusobacterium	-0.1982	0.037
Young	g__Lachnoclostridium	g__Fusobacterium	0.2614	0.007
Young	g__Megamonas	g__Fusobacterium	0.2202	0.03
Young	g__Phascolarctobacterium	g__Fusobacterium	0.3281	0.001
Young	g__Romboutsia	g__Fusobacterium	0.2419	0.012
Young	g__Ruminiclostridium 6	g__Fusobacterium	-0.2226	0.013
Young	g__Ruminococcaceae NK4A214 group	g__Fusobacterium	-0.2166	0.023
Young	g__Ruminococcaceae UCG-002	g__Fusobacterium	-0.3095	0.002
Young	g__Ruminococcaceae UCG-003	g__Fusobacterium	-0.2887	0.003
Young	g__Ruminococcaceae UCG-005	g__Fusobacterium	-0.1888	0.044
Young	g__Ruminococcaceae UCG-014	g__Fusobacterium	-0.2971	0.003
Young	g__Ruminococcus 1	g__Fusobacterium	-0.2922	0.004
Young	g__Sellimonas	g__Fusobacterium	0.2344	0.009
Young	g__Subdoligranulum	g__Fusobacterium	-0.2411	0.016
Young	g__Tyzzerella 4	g__Fusobacterium	0.4735	0.001
Young	g__UBA1819	g__Fusobacterium	0.2227	0.024
Young	g__Gemella	g__GCA-900066225	0.1469	0.029
Young	g__Granulicatella	g__GCA-900066225	0.1536	0.037
Young	g__Lachnospiraceae NK4A136 group	g__GCA-900066225	-0.1767	0.018
Young	g__Megamonas	g__GCA-900066225	-0.188	0.015
Young	g__Sellimonas	g__GCA-900066225	0.182	0.016
Young	g__Veillonella	g__GCA-900066225	0.1848	0.012
Young	g__Lachnospiraceae FCS020 group	g__GCA-900066575	0.2528	0.004
Young	g__Marvinbryantia	g__GCA-900066575	0.2406	0.004
Young	g__Granulicatella	g__Gemella	0.1639	0.025
Young	g__Haemophilus	g__Gemella	0.2177	0.014
Young	g__Lactobacillus	g__Gemella	0.1737	0.023
Young	g__Paeniclostridium	g__Gemella	0.1871	0.012
Young	g__Raoultibacter	g__Gemella	0.1301	0.041
Young	g__Roseburia	g__Gemella	-0.2163	0.012
Young	g__Rothia	g__Gemella	0.2114	0.005
Young	g__Ruminococcaceae NK4A214 group	g__Gemella	-0.1704	0.034
Young	g__Ruminococcaceae UCG-002	g__Gemella	-0.2065	0.016
Young	g__Ruminococcaceae UCG-003	g__Gemella	-0.1842	0.02
Young	g__Ruminococcaceae UCG-013	g__Gemella	-0.1901	0.015
Young	g__Staphylococcus	g__Gemella	0.1567	0.026
Young	g__Streptococcus	g__Gemella	0.2616	0.002
Young	g__Sutterella	g__Gemella	-0.202	0.015
Young	g__Veillonella	g__Gemella	0.2664	0.001
Young	g__Hungatella	g__Granulicatella	0.1744	0.033
Young	g__Lachnospiraceae ND3007 group	g__Granulicatella	-0.2007	0.022
Young	g__Paraprevotella	g__Granulicatella	-0.2049	0.02
Young	g__Roseburia	g__Granulicatella	-0.255	0.006
Young	g__Rothia	g__Granulicatella	0.22	0.005
Young	g__Ruminococcus 1	g__Granulicatella	-0.2379	0.005
Young	g__Streptococcus	g__Granulicatella	0.198	0.027
Young	g__Lachnospira	g__Haemophilus	0.3234	0.001
Young	g__Mailhella	g__Haemophilus	-0.1792	0.039
Young	g__Marvinbryantia	g__Haemophilus	-0.2399	0.01
Young	g__Phascolarctobacterium	g__Haemophilus	-0.2061	0.048
Young	g__Rothia	g__Haemophilus	0.2972	0.001
Young	g__Ruminococcaceae UCG-002	g__Haemophilus	-0.2836	0.003
Young	g__Ruminococcaceae UCG-005	g__Haemophilus	-0.2332	0.019
Young	g__Slackia	g__Haemophilus	0.1778	0.031
Young	g__Streptococcus	g__Haemophilus	0.2515	0.013
Young	g__Subdoligranulum	g__Haemophilus	-0.2177	0.026
Young	g__Veillonella	g__Haemophilus	0.4891	0.001
Young	g__Negativibacillus	g__Holdemanella	-0.1731	0.04
Young	g__Paeniclostridium	g__Holdemanella	0.2288	0.007
Young	g__Parabacteroides	g__Holdemanella	-0.2328	0.015
Young	g__Phascolarctobacterium	g__Holdemanella	-0.21	0.028
Young	g__Prevotella 2	g__Holdemanella	0.3449	0.001
Young	g__Prevotella 9	g__Holdemanella	0.3194	0.001
Young	g__Ruminiclostridium 9	g__Holdemanella	-0.1987	0.035
Young	g__Ruminococcaceae UCG-004	g__Holdemanella	-0.2304	0.014
Young	g__Ruminococcaceae UCG-013	g__Holdemanella	-0.297	0.003
Young	g__Ruminococcus 2	g__Holdemanella	-0.1813	0.048
Young	g__UBA1819	g__Holdemanella	-0.2575	0.003
Young	g__Hungatella	g__Holdemania	0.2175	0.019
Young	g__Marvinbryantia	g__Holdemania	0.1831	0.047
Young	g__Roseburia	g__Holdemania	-0.2242	0.018
Young	g__Ruminiclostridium 5	g__Holdemania	0.2248	0.016
Young	g__Ruminococcaceae UCG-002	g__Holdemania	0.2041	0.03
Young	g__UBA1819	g__Holdemania	0.324	0.001
Young	g__Lachnospira	g__Hungatella	-0.2304	0.006
Young	g__Lachnospiraceae ND3007 group	g__Hungatella	-0.3151	0.001
Young	g__Lachnospiraceae NK4A136 group	g__Hungatella	-0.3311	0.001
Young	g__Lachnospiraceae UCG-006	g__Hungatella	-0.1675	0.041
Young	g__Oscillibacter	g__Hungatella	0.2697	0.003
Young	g__Parabacteroides	g__Hungatella	0.2136	0.017
Young	g__Prevotella 9	g__Hungatella	-0.1932	0.04
Young	g__Romboutsia	g__Hungatella	0.1802	0.047
Young	g__Roseburia	g__Hungatella	-0.3556	0.001
Young	g__Ruminiclostridium 9	g__Hungatella	0.2056	0.023
Young	g__Ruminococcaceae UCG-014	g__Hungatella	-0.2762	0.003
Young	g__Ruminococcus 1	g__Hungatella	-0.2472	0.011
Young	g__Sellimonas	g__Hungatella	0.3158	0.001
Young	g__Tyzzerella 4	g__Hungatella	0.3619	0.001
Young	g__UBA1819	g__Hungatella	0.3699	0.001
Young	g__Lachnospiraceae UCG-010	g__Intestinibacter	-0.2741	0.002
Young	g__Lactobacillus	g__Intestinibacter	0.1814	0.045
Young	g__Mailhella	g__Intestinibacter	-0.1778	0.025
Young	g__Paeniclostridium	g__Intestinibacter	0.1905	0.022
Young	g__Romboutsia	g__Intestinibacter	0.1917	0.045
Young	g__Ruminiclostridium 9	g__Intestinibacter	-0.2057	0.033
Young	g__Ruminococcaceae NK4A214 group	g__Intestinibacter	-0.1885	0.043
Young	g__Ruminococcaceae UCG-003	g__Intestinibacter	-0.2054	0.036
Young	g__Terrisporobacter	g__Intestinibacter	0.4154	0.001
Young	g__Turicibacter	g__Intestinibacter	0.4373	0.001
Young	g__Lachnoclostridium	g__Intestinimonas	-0.2263	0.004
Young	g__Lachnospiraceae NC2004 group	g__Intestinimonas	0.1933	0.016
Young	g__Mailhella	g__Intestinimonas	0.2466	0.002
Young	g__Oscillibacter	g__Intestinimonas	0.1886	0.023
Young	g__Ruminococcaceae NK4A214 group	g__Intestinimonas	0.1892	0.024
Young	g__Ruminococcaceae UCG-004	g__Intestinimonas	-0.2742	0.003
Young	g__Ruminococcaceae UCG-010	g__Intestinimonas	0.2112	0.007
Young	g__Paeniclostridium	g__Klebsiella	-0.1837	0.041
Young	g__Veillonella	g__Klebsiella	0.2253	0.021
Young	g__Weissella	g__Klebsiella	0.4092	0.001
Young	g__Lachnospira	g__Lachnoclostridium	0.295	0.007
Young	g__Lachnospiraceae NC2004 group	g__Lachnoclostridium	-0.2975	0.001
Young	g__Lachnospiraceae UCG-003	g__Lachnoclostridium	-0.2124	0.025
Young	g__Lachnospiraceae UCG-004	g__Lachnoclostridium	-0.221	0.01
Young	g__Mailhella	g__Lachnoclostridium	-0.1836	0.024
Young	g__Megamonas	g__Lachnoclostridium	0.3591	0.002
Young	g__Parabacteroides	g__Lachnoclostridium	0.5516	0.001
Young	g__Phascolarctobacterium	g__Lachnoclostridium	0.4462	0.001
Young	g__Ruminiclostridium 5	g__Lachnoclostridium	0.3148	0.002
Young	g__Ruminiclostridium 6	g__Lachnoclostridium	-0.2072	0.026
Young	g__Ruminococcaceae NK4A214 group	g__Lachnoclostridium	-0.2977	0.004
Young	g__Ruminococcaceae UCG-002	g__Lachnoclostridium	-0.3094	0.003
Young	g__Ruminococcaceae UCG-005	g__Lachnoclostridium	-0.2867	0.004
Young	g__Ruminococcaceae UCG-010	g__Lachnoclostridium	-0.2443	0.003
Young	g__Ruminococcaceae UCG-014	g__Lachnoclostridium	-0.2298	0.019
Young	g__Sellimonas	g__Lachnoclostridium	0.2094	0.021
Young	g__Streptococcus	g__Lachnoclostridium	0.3153	0.002
Young	g__Subdoligranulum	g__Lachnoclostridium	-0.2322	0.022
Young	g__Sutterella	g__Lachnoclostridium	0.2206	0.031
Young	g__Tyzzerella 4	g__Lachnoclostridium	0.3102	0.002
Young	g__UBA1819	g__Lachnoclostridium	0.3317	0.002
Young	g__Lachnospiraceae NC2004 group	g__Lachnospira	-0.2749	0.001
Young	g__Lachnospiraceae NK4A136 group	g__Lachnospira	0.2283	0.029
Young	g__Lachnospiraceae UCG-004	g__Lachnospira	-0.2501	0.004
Young	g__Lachnospiraceae UCG-006	g__Lachnospira	0.305	0.002
Young	g__Lactococcus	g__Lachnospira	-0.1771	0.039
Young	g__Mailhella	g__Lachnospira	-0.2095	0.009
Young	g__Raoultibacter	g__Lachnospira	-0.198	0.004
Young	g__Roseburia	g__Lachnospira	0.3784	0.001
Young	g__Ruminococcus 1	g__Lachnospira	0.2072	0.036
Young	g__Streptococcus	g__Lachnospira	0.1943	0.043
Young	g__Victivallis	g__Lachnospira	-0.177	0.037
Young	g__Lachnospiraceae ND3007 group	g__Lachnospiraceae FCS020 group	0.1981	0.029
Young	g__Lachnospiraceae NK4A136 group	g__Lachnospiraceae FCS020 group	0.255	0.004
Young	g__Lachnospiraceae UCG-001	g__Lachnospiraceae FCS020 group	0.2282	0.014
Young	g__Marvinbryantia	g__Lachnospiraceae FCS020 group	0.404	0.001
Young	g__Megasphaera	g__Lachnospiraceae FCS020 group	-0.187	0.03
Young	g__Oscillibacter	g__Lachnospiraceae FCS020 group	-0.1797	0.049
Young	g__Ruminococcaceae UCG-002	g__Lachnospiraceae FCS020 group	0.2075	0.027
Young	g__Ruminococcaceae UCG-005	g__Lachnospiraceae FCS020 group	0.2687	0.005
Young	g__Ruminococcaceae UCG-014	g__Lachnospiraceae FCS020 group	0.273	0.005
Young	g__Ruminococcus 1	g__Lachnospiraceae FCS020 group	0.2151	0.02
Young	g__Sellimonas	g__Lachnospiraceae FCS020 group	-0.2334	0.006
Young	g__Lachnospiraceae NK4A136 group	g__Lachnospiraceae NC2004 group	-0.265	0.003
Young	g__Lachnospiraceae UCG-004	g__Lachnospiraceae NC2004 group	0.4891	0.001
Young	g__Oscillibacter	g__Lachnospiraceae NC2004 group	0.2245	0.005
Young	g__Parabacteroides	g__Lachnospiraceae NC2004 group	-0.1999	0.017
Young	g__Sellimonas	g__Lachnospiraceae NC2004 group	0.1576	0.037
Young	g__Streptococcus	g__Lachnospiraceae NC2004 group	-0.3052	0.001
Young	g__Lachnospiraceae NK4A136 group	g__Lachnospiraceae ND3007 group	0.4263	0.001
Young	g__Lachnospiraceae UCG-003	g__Lachnospiraceae ND3007 group	0.2386	0.011
Young	g__Paraprevotella	g__Lachnospiraceae ND3007 group	0.3305	0.001
Young	g__Romboutsia	g__Lachnospiraceae ND3007 group	-0.2009	0.042
Young	g__Roseburia	g__Lachnospiraceae ND3007 group	0.2937	0.002
Young	g__Ruminiclostridium 6	g__Lachnospiraceae ND3007 group	0.2341	0.01
Young	g__Ruminococcaceae UCG-003	g__Lachnospiraceae ND3007 group	0.3192	0.001
Young	g__Ruminococcaceae UCG-014	g__Lachnospiraceae ND3007 group	0.2558	0.008
Young	g__Sellimonas	g__Lachnospiraceae ND3007 group	-0.3136	0.001
Young	g__Tyzzerella 4	g__Lachnospiraceae ND3007 group	-0.2623	0.005
Young	g__UBA1819	g__Lachnospiraceae ND3007 group	-0.2053	0.031
Young	g__Lachnospiraceae UCG-003	g__Lachnospiraceae NK4A136 group	0.2583	0.01
Young	g__Lachnospiraceae UCG-004	g__Lachnospiraceae NK4A136 group	-0.2396	0.007
Young	g__Lachnospiraceae UCG-010	g__Lachnospiraceae NK4A136 group	0.2663	0.006
Young	g__Marvinbryantia	g__Lachnospiraceae NK4A136 group	0.2198	0.014
Young	g__Raoultibacter	g__Lachnospiraceae NK4A136 group	-0.1836	0.004
Young	g__Roseburia	g__Lachnospiraceae NK4A136 group	0.3227	0.002
Young	g__Rothia	g__Lachnospiraceae NK4A136 group	-0.2029	0.021
Young	g__Ruminiclostridium 6	g__Lachnospiraceae NK4A136 group	0.1804	0.047
Young	g__Ruminococcaceae NK4A214 group	g__Lachnospiraceae NK4A136 group	0.2297	0.021
Young	g__Ruminococcaceae UCG-002	g__Lachnospiraceae NK4A136 group	0.3338	0.002
Young	g__Ruminococcaceae UCG-003	g__Lachnospiraceae NK4A136 group	0.2631	0.007
Young	g__Ruminococcaceae UCG-005	g__Lachnospiraceae NK4A136 group	0.3505	0.001
Young	g__Ruminococcaceae UCG-014	g__Lachnospiraceae NK4A136 group	0.451	0.001
Young	g__Ruminococcus 1	g__Lachnospiraceae NK4A136 group	0.523	0.001
Young	g__Ruminococcus 2	g__Lachnospiraceae NK4A136 group	0.3149	0.002
Young	g__Sellimonas	g__Lachnospiraceae NK4A136 group	-0.2578	0.003
Young	g__Tyzzerella 4	g__Lachnospiraceae NK4A136 group	-0.3387	0.001
Young	g__Lachnospiraceae UCG-003	g__Lachnospiraceae UCG-001	0.2875	0.002
Young	g__Megamonas	g__Lachnospiraceae UCG-001	-0.2168	0.018
Young	g__Paraprevotella	g__Lachnospiraceae UCG-001	0.252	0.004
Young	g__Prevotella 9	g__Lachnospiraceae UCG-001	-0.2134	0.02
Young	g__Ruminiclostridium 6	g__Lachnospiraceae UCG-001	0.4534	0.001
Young	g__Ruminococcaceae NK4A214 group	g__Lachnospiraceae UCG-001	0.2117	0.02
Young	g__Ruminococcaceae UCG-014	g__Lachnospiraceae UCG-001	0.2446	0.009
Young	g__Ruminococcus 1	g__Lachnospiraceae UCG-001	0.2305	0.012
Young	g__Lachnospiraceae UCG-010	g__Lachnospiraceae UCG-003	0.2015	0.036
Young	g__Megamonas	g__Lachnospiraceae UCG-003	-0.3151	0.003
Young	g__Megasphaera	g__Lachnospiraceae UCG-003	-0.2353	0.008
Young	g__Paeniclostridium	g__Lachnospiraceae UCG-003	0.2141	0.006
Young	g__Paraprevotella	g__Lachnospiraceae UCG-003	0.3831	0.001
Young	g__Roseburia	g__Lachnospiraceae UCG-003	0.2064	0.036
Young	g__Ruminiclostridium 6	g__Lachnospiraceae UCG-003	0.4083	0.001
Young	g__Ruminococcaceae UCG-003	g__Lachnospiraceae UCG-003	0.2887	0.003
Young	g__Ruminococcaceae UCG-010	g__Lachnospiraceae UCG-003	0.1964	0.018
Young	g__Ruminococcaceae UCG-014	g__Lachnospiraceae UCG-003	0.5044	0.001
Young	g__Ruminococcus 1	g__Lachnospiraceae UCG-003	0.2422	0.013
Young	g__Sellimonas	g__Lachnospiraceae UCG-003	-0.183	0.032
Young	g__UBA1819	g__Lachnospiraceae UCG-003	-0.218	0.027
Young	g__Veillonella	g__Lachnospiraceae UCG-003	0.2192	0.026
Young	g__Mailhella	g__Lachnospiraceae UCG-004	0.157	0.046
Young	g__Megasphaera	g__Lachnospiraceae UCG-004	0.2015	0.015
Young	g__Ruminococcus 1	g__Lachnospiraceae UCG-004	-0.1653	0.049
Young	g__Ruminococcus 2	g__Lachnospiraceae UCG-004	-0.1925	0.03
Young	g__Streptococcus	g__Lachnospiraceae UCG-004	-0.3107	0.001
Young	g__Lachnospiraceae UCG-010	g__Lachnospiraceae UCG-006	0.4192	0.001
Young	g__Lactococcus	g__Lachnospiraceae UCG-006	-0.1912	0.034
Young	g__Peptococcus	g__Lachnospiraceae UCG-006	-0.1909	0.028
Young	g__Roseburia	g__Lachnospiraceae UCG-006	0.2846	0.006
Young	g__Ruminococcaceae UCG-003	g__Lachnospiraceae UCG-006	0.2077	0.036
Young	g__Turicibacter	g__Lachnospiraceae UCG-006	-0.2082	0.024
Young	g__UBA1819	g__Lachnospiraceae UCG-006	-0.1989	0.032
Young	g__Lactococcus	g__Lachnospiraceae UCG-010	-0.2029	0.023
Young	g__Negativibacillus	g__Lachnospiraceae UCG-010	0.2472	0.008
Young	g__Raoultibacter	g__Lachnospiraceae UCG-010	-0.1746	0.015
Young	g__Romboutsia	g__Lachnospiraceae UCG-010	-0.2053	0.047
Young	g__Roseburia	g__Lachnospiraceae UCG-010	0.2921	0.001
Young	g__Ruminiclostridium 9	g__Lachnospiraceae UCG-010	0.2135	0.031
Young	g__Ruminococcaceae NK4A214 group	g__Lachnospiraceae UCG-010	0.2042	0.036
Young	g__Ruminococcaceae UCG-003	g__Lachnospiraceae UCG-010	0.3906	0.001
Young	g__Ruminococcaceae UCG-005	g__Lachnospiraceae UCG-010	0.2268	0.015
Young	g__Ruminococcaceae UCG-013	g__Lachnospiraceae UCG-010	0.243	0.015
Young	g__Ruminococcus 1	g__Lachnospiraceae UCG-010	0.2361	0.018
Young	g__Sutterella	g__Lachnospiraceae UCG-010	0.2073	0.03
Young	g__Terrisporobacter	g__Lachnospiraceae UCG-010	-0.2641	0.003
Young	g__Turicibacter	g__Lachnospiraceae UCG-010	-0.2697	0.004
Young	g__Negativibacillus	g__Lactobacillus	-0.2384	0.006
Young	g__Streptococcus	g__Lactobacillus	0.3215	0.001
Young	g__Veillonella	g__Lactobacillus	0.2117	0.022
Young	g__Weissella	g__Lactobacillus	0.1597	0.049
Young	g__Mailhella	g__Lactococcus	-0.1758	0.013
Young	g__Negativibacillus	g__Lactococcus	-0.1789	0.034
Young	g__Tyzzerella 4	g__Lactococcus	0.2279	0.011
Young	g__Weissella	g__Lactococcus	0.2892	0.001
Young	g__Paeniclostridium	g__Mailhella	-0.1636	0.035
Young	g__Ruminococcaceae NK4A214 group	g__Mailhella	0.2079	0.012
Young	g__Ruminococcaceae UCG-005	g__Mailhella	0.1836	0.033
Young	g__Ruminococcaceae UCG-010	g__Mailhella	0.2668	0.002
Young	g__Victivallis	g__Mailhella	0.1437	0.043
Young	g__Rothia	g__Marvinbryantia	-0.1753	0.031
Young	g__Ruminococcaceae UCG-002	g__Marvinbryantia	0.3641	0.002
Young	g__Ruminococcaceae UCG-005	g__Marvinbryantia	0.3848	0.001
Young	g__Ruminococcaceae UCG-014	g__Marvinbryantia	0.3785	0.001
Young	g__Ruminococcus 1	g__Marvinbryantia	0.205	0.032
Young	g__Sellimonas	g__Marvinbryantia	-0.285	0.002
Young	g__Subdoligranulum	g__Marvinbryantia	0.2501	0.005
Young	g__Veillonella	g__Marvinbryantia	-0.2171	0.015
Young	g__Victivallis	g__Marvinbryantia	0.1636	0.039
Young	g__Megasphaera	g__Megamonas	0.3143	0.001
Young	g__Phascolarctobacterium	g__Megamonas	0.249	0.011
Young	g__Ruminiclostridium 6	g__Megamonas	-0.2401	0.008
Young	g__Ruminococcaceae NK4A214 group	g__Megamonas	-0.2007	0.044
Young	g__Ruminococcaceae UCG-005	g__Megamonas	-0.2134	0.025
Young	g__Ruminococcaceae UCG-010	g__Megamonas	-0.1828	0.032
Young	g__Ruminococcaceae UCG-013	g__Megamonas	0.2124	0.033
Young	g__Ruminococcaceae UCG-014	g__Megamonas	-0.2047	0.035
Young	g__Ruminococcus 1	g__Megamonas	-0.2016	0.035
Young	g__Tyzzerella 4	g__Megamonas	0.2057	0.033
Young	g__Weissella	g__Megamonas	0.1798	0.035
Young	g__Parabacteroides	g__Megasphaera	0.1957	0.023
Young	g__Paraprevotella	g__Megasphaera	-0.1693	0.049
Young	g__Ruminiclostridium 6	g__Megasphaera	-0.1857	0.028
Young	g__Ruminococcaceae NK4A214 group	g__Megasphaera	-0.1912	0.031
Young	g__Ruminococcaceae UCG-002	g__Megasphaera	-0.2537	0.005
Young	g__Ruminococcaceae UCG-005	g__Megasphaera	-0.2432	0.006
Young	g__Ruminococcaceae UCG-014	g__Megasphaera	-0.3309	0.001
Young	g__Ruminococcus 1	g__Megasphaera	-0.1833	0.049
Young	g__Sellimonas	g__Megasphaera	0.2184	0.01
Young	g__Ruminococcaceae UCG-004	g__Negativibacillus	0.208	0.018
Young	g__Ruminococcaceae UCG-005	g__Negativibacillus	0.213	0.027
Young	g__Streptococcus	g__Negativibacillus	-0.2622	0.006
Young	g__Terrisporobacter	g__Negativibacillus	-0.1802	0.049
Young	g__Oscillibacter	g__Odoribacter	0.3224	0.003
Young	g__Parabacteroides	g__Odoribacter	0.3315	0.001
Young	g__Raoultibacter	g__Odoribacter	-0.1359	0.049
Young	g__Ruminiclostridium 9	g__Odoribacter	0.2007	0.043
Young	g__Ruminococcaceae NK4A214 group	g__Odoribacter	0.1917	0.042
Young	g__Sutterella	g__Odoribacter	0.2043	0.025
Young	g__Paeniclostridium	g__Oscillibacter	-0.1812	0.041
Young	g__Parabacteroides	g__Oscillibacter	0.3037	0.003
Young	g__Parasutterella	g__Oscillibacter	0.1817	0.044
Young	g__Prevotella 9	g__Oscillibacter	-0.2104	0.027
Young	g__Ruminiclostridium 5	g__Oscillibacter	0.2371	0.009
Young	g__Ruminiclostridium 9	g__Oscillibacter	0.5408	0.001
Young	g__Ruminococcaceae UCG-013	g__Oscillibacter	0.2406	0.008
Young	g__Streptococcus	g__Oscillibacter	-0.2435	0.011
Young	g__Sutterella	g__Oscillibacter	0.2746	0.006
Young	g__UBA1819	g__Oscillibacter	0.2976	0.002
Young	g__Rothia	g__Paeniclostridium	0.1764	0.032
Young	g__Sutterella	g__Paeniclostridium	-0.1877	0.037
Young	g__Terrisporobacter	g__Paeniclostridium	0.2025	0.028
Young	g__Phascolarctobacterium	g__Parabacteroides	0.2248	0.03
Young	g__Prevotella 9	g__Parabacteroides	-0.2331	0.025
Young	g__Ruminiclostridium 5	g__Parabacteroides	0.3413	0.002
Young	g__Ruminiclostridium 9	g__Parabacteroides	0.4364	0.001
Young	g__Sutterella	g__Parabacteroides	0.3348	0.002
Young	g__Tyzzerella 4	g__Parabacteroides	0.1854	0.047
Young	g__UBA1819	g__Parabacteroides	0.2181	0.024
Young	g__Ruminiclostridium 5	g__Paraprevotella	0.2013	0.036
Young	g__Ruminiclostridium 6	g__Paraprevotella	0.3762	0.001
Young	g__Ruminococcaceae NK4A214 group	g__Paraprevotella	0.2557	0.006
Young	g__Ruminococcaceae UCG-003	g__Paraprevotella	0.3577	0.001
Young	g__Subdoligranulum	g__Paraprevotella	-0.2559	0.006
Young	g__Ruminococcaceae UCG-002	g__Parasutterella	0.1917	0.049
Young	g__Terrisporobacter	g__Parasutterella	-0.1902	0.043
Young	g__Roseburia	g__Peptococcus	-0.2158	0.022
Young	g__Ruminococcaceae UCG-010	g__Peptococcus	0.1861	0.023
Young	g__Subdoligranulum	g__Peptococcus	0.1824	0.041
Young	g__Ruminiclostridium 5	g__Phascolarctobacterium	0.2305	0.026
Young	g__Slackia	g__Phascolarctobacterium	-0.2677	0.003
Young	g__Tyzzerella 4	g__Phascolarctobacterium	0.2713	0.007
Young	g__UBA1819	g__Phascolarctobacterium	0.4587	0.001
Young	g__Veillonella	g__Phascolarctobacterium	-0.194	0.047
Young	g__Prevotella 9	g__Prevotella 2	0.4147	0.001
Young	g__Ruminococcaceae UCG-002	g__Prevotella 2	0.2302	0.009
Young	g__Sellimonas	g__Prevotella 2	-0.2443	0.009
Young	g__Slackia	g__Prevotella 2	0.1769	0.037
Young	g__Tyzzerella 4	g__Prevotella 2	-0.24	0.015
Young	g__Ruminiclostridium 9	g__Prevotella 9	-0.2999	0.002
Young	g__Ruminococcaceae UCG-002	g__Prevotella 9	0.2502	0.004
Young	g__Ruminococcus 2	g__Prevotella 9	-0.2695	0.004
Young	g__Sellimonas	g__Prevotella 9	-0.2415	0.009
Young	g__Subdoligranulum	g__Prevotella 9	0.2227	0.024
Young	g__UBA1819	g__Prevotella 9	-0.2203	0.015
Young	g__Ruminiclostridium 9	g__Raoultibacter	-0.1345	0.034
Young	g__Ruminococcus 1	g__Raoultibacter	-0.1929	0.006
Young	g__Ruminococcaceae UCG-003	g__Romboutsia	-0.2378	0.02
Young	g__Terrisporobacter	g__Romboutsia	0.1902	0.043
Young	g__Turicibacter	g__Romboutsia	0.2589	0.009
Young	g__Weissella	g__Romboutsia	-0.2031	0.028
Young	g__Ruminococcaceae UCG-003	g__Roseburia	0.2358	0.014
Young	g__Ruminococcus 1	g__Roseburia	0.2988	0.001
Young	g__Ruminococcus 2	g__Roseburia	0.217	0.032
Young	g__Sellimonas	g__Roseburia	-0.2028	0.026
Young	g__Ruminococcaceae NK4A214 group	g__Rothia	-0.2231	0.012
Young	g__Ruminococcaceae UCG-002	g__Rothia	-0.2075	0.016
Young	g__Ruminococcaceae UCG-005	g__Rothia	-0.229	0.006
Young	g__Ruminococcus 1	g__Rothia	-0.2624	0.004
Young	g__Staphylococcus	g__Rothia	0.1524	0.036
Young	g__Streptococcus	g__Rothia	0.2582	0.004
Young	g__Subdoligranulum	g__Rothia	-0.2586	0.002
Young	g__Tyzzerella 4	g__Rothia	0.2242	0.004
Young	g__Veillonella	g__Rothia	0.2733	0.001
Young	g__Ruminiclostridium 9	g__Ruminiclostridium 5	0.366	0.001
Young	g__Ruminococcaceae UCG-013	g__Ruminiclostridium 5	0.2726	0.009
Young	g__Tyzzerella 4	g__Ruminiclostridium 5	0.1986	0.044
Young	g__UBA1819	g__Ruminiclostridium 5	0.2379	0.012
Young	g__Veillonella	g__Ruminiclostridium 5	-0.206	0.034
Young	g__Ruminococcaceae NK4A214 group	g__Ruminiclostridium 6	0.2476	0.01
Young	g__Ruminococcaceae UCG-003	g__Ruminiclostridium 6	0.3042	0.001
Young	g__Ruminococcaceae UCG-010	g__Ruminiclostridium 6	0.1964	0.026
Young	g__Ruminococcaceae UCG-014	g__Ruminiclostridium 6	0.2478	0.009
Young	g__Ruminococcus 1	g__Ruminiclostridium 6	0.2255	0.017
Young	g__Subdoligranulum	g__Ruminiclostridium 6	-0.1981	0.028
Young	g__Tyzzerella 4	g__Ruminiclostridium 6	-0.1906	0.041
Young	g__UBA1819	g__Ruminiclostridium 9	0.2328	0.014
Young	g__Ruminococcaceae UCG-002	g__Ruminococcaceae NK4A214 group	0.4729	0.001
Young	g__Ruminococcaceae UCG-003	g__Ruminococcaceae NK4A214 group	0.376	0.001
Young	g__Ruminococcaceae UCG-005	g__Ruminococcaceae NK4A214 group	0.4146	0.001
Young	g__Ruminococcaceae UCG-010	g__Ruminococcaceae NK4A214 group	0.2646	0.003
Young	g__Ruminococcaceae UCG-014	g__Ruminococcaceae NK4A214 group	0.3965	0.001
Young	g__Ruminococcus 1	g__Ruminococcaceae NK4A214 group	0.3374	0.001
Young	g__Sellimonas	g__Ruminococcaceae NK4A214 group	-0.1991	0.025
Young	g__Terrisporobacter	g__Ruminococcaceae NK4A214 group	-0.2564	0.004
Young	g__Turicibacter	g__Ruminococcaceae NK4A214 group	-0.226	0.022
Young	g__Tyzzerella 4	g__Ruminococcaceae NK4A214 group	-0.3131	0.001
Young	g__UBA1819	g__Ruminococcaceae NK4A214 group	-0.192	0.042
Young	g__Victivallis	g__Ruminococcaceae NK4A214 group	0.1687	0.041
Young	g__Ruminococcaceae UCG-003	g__Ruminococcaceae UCG-002	0.3987	0.001
Young	g__Ruminococcaceae UCG-004	g__Ruminococcaceae UCG-002	0.191	0.047
Young	g__Ruminococcaceae UCG-005	g__Ruminococcaceae UCG-002	0.6018	0.001
Young	g__Ruminococcaceae UCG-010	g__Ruminococcaceae UCG-002	0.2341	0.007
Young	g__Ruminococcaceae UCG-014	g__Ruminococcaceae UCG-002	0.3847	0.001
Young	g__Ruminococcus 1	g__Ruminococcaceae UCG-002	0.3236	0.001
Young	g__Sellimonas	g__Ruminococcaceae UCG-002	-0.3631	0.001
Young	g__Subdoligranulum	g__Ruminococcaceae UCG-002	0.2334	0.011
Young	g__Tyzzerella 4	g__Ruminococcaceae UCG-002	-0.3245	0.001
Young	g__Veillonella	g__Ruminococcaceae UCG-002	-0.2456	0.009
Young	g__Ruminococcaceae UCG-005	g__Ruminococcaceae UCG-003	0.3675	0.001
Young	g__Ruminococcaceae UCG-010	g__Ruminococcaceae UCG-003	0.228	0.005
Young	g__Ruminococcaceae UCG-014	g__Ruminococcaceae UCG-003	0.2461	0.008
Young	g__Ruminococcus 1	g__Ruminococcaceae UCG-003	0.3869	0.001
Young	g__Sellimonas	g__Ruminococcaceae UCG-003	-0.1893	0.036
Young	g__Sutterella	g__Ruminococcaceae UCG-003	0.2158	0.022
Young	g__Terrisporobacter	g__Ruminococcaceae UCG-003	-0.275	0.003
Young	g__Tyzzerella 4	g__Ruminococcaceae UCG-003	-0.239	0.01
Young	g__UBA1819	g__Ruminococcaceae UCG-003	-0.3123	0.001
Young	g__Ruminococcaceae UCG-013	g__Ruminococcaceae UCG-004	0.1889	0.047
Young	g__Ruminococcus 1	g__Ruminococcaceae UCG-004	0.2709	0.005
Young	g__UBA1819	g__Ruminococcaceae UCG-004	0.2125	0.024
Young	g__Ruminococcaceae UCG-010	g__Ruminococcaceae UCG-005	0.3122	0.001
Young	g__Ruminococcaceae UCG-014	g__Ruminococcaceae UCG-005	0.3907	0.001
Young	g__Ruminococcus 1	g__Ruminococcaceae UCG-005	0.3459	0.001
Young	g__Sellimonas	g__Ruminococcaceae UCG-005	-0.2843	0.002
Young	g__Terrisporobacter	g__Ruminococcaceae UCG-005	-0.1955	0.035
Young	g__Tyzzerella 4	g__Ruminococcaceae UCG-005	-0.2496	0.007
Young	g__Veillonella	g__Ruminococcaceae UCG-005	-0.2047	0.029
Young	g__Terrisporobacter	g__Ruminococcaceae UCG-010	-0.2412	0.003
Young	g__Victivallis	g__Ruminococcaceae UCG-010	0.276	0.001
Young	g__Staphylococcus	g__Ruminococcaceae UCG-013	-0.1668	0.035
Young	g__Ruminococcus 1	g__Ruminococcaceae UCG-014	0.369	0.001
Young	g__Sellimonas	g__Ruminococcaceae UCG-014	-0.2588	0.002
Young	g__Tyzzerella 4	g__Ruminococcaceae UCG-014	-0.3271	0.001
Young	g__UBA1819	g__Ruminococcaceae UCG-014	-0.199	0.04
Young	g__Ruminococcus 2	g__Ruminococcus 1	0.2236	0.025
Young	g__Subdoligranulum	g__Ruminococcus 1	0.2082	0.029
Young	g__Tyzzerella 4	g__Ruminococcus 1	-0.2916	0.004
Young	g__Tyzzerella 4	g__Sellimonas	0.3857	0.001
Young	g__Turicibacter	g__Slackia	0.2052	0.019
Young	g__Veillonella	g__Slackia	0.215	0.009
Young	g__Subdoligranulum	g__Streptococcus	-0.2637	0.011
Young	g__Turicibacter	g__Streptococcus	0.2198	0.023
Young	g__Veillonella	g__Streptococcus	0.4787	0.001
Young	g__Tyzzerella 4	g__Subdoligranulum	-0.2163	0.028
Young	g__Terrisporobacter	g__Sutterella	-0.2043	0.036
Young	g__Turicibacter	g__Sutterella	-0.2557	0.008
Young	g__Turicibacter	g__Terrisporobacter	0.5408	0.001
Young	g__UBA1819	g__Tyzzerella 4	0.3305	0.001
Young	g__Weissella	g__Veillonella	0.1969	0.023
Old	g__Alternaria	g__Acremonium	0.4691	0.001
Old	g__Aspergillus	g__Acremonium	0.312	0.003
Old	g__Cladosporium	g__Acremonium	0.4214	0.001
Old	g__Cystobasidium	g__Acremonium	0.1792	0.04
Old	g__Debaryomyces	g__Acremonium	0.241	0.005
Old	g__Exophiala	g__Acremonium	0.3077	0.001
Old	g__Filobasidium	g__Acremonium	0.2271	0.001
Old	g__Fusarium	g__Acremonium	0.3342	0.001
Old	g__Meyerozyma	g__Acremonium	0.2674	0.003
Old	g__Mortierella	g__Acremonium	0.3628	0.001
Old	g__Nigrospora	g__Acremonium	0.2497	0.003
Old	g__Penicillium	g__Acremonium	0.2267	0.013
Old	g__Rhodotorula	g__Acremonium	0.3495	0.001
Old	g__Talaromyces	g__Acremonium	0.2012	0.015
Old	g__Trichoderma	g__Acremonium	0.2734	0.002
Old	g__Wallemia	g__Acremonium	0.2458	0.008
Old	g__Wickerhamomyces	g__Acremonium	0.2364	0.003
Old	g__Klebsiella	g__Acremonium	-0.2485	0.007
Old	g__Ruminiclostridium 5	g__Acremonium	-0.1823	0.039
Old	g__Aspergillus	g__Alternaria	0.2378	0.013
Old	g__Cladosporium	g__Alternaria	0.3524	0.001
Old	g__Filobasidium	g__Alternaria	0.353	0.001
Old	g__Fusarium	g__Alternaria	0.459	0.001
Old	g__Meyerozyma	g__Alternaria	0.2198	0.018
Old	g__Mortierella	g__Alternaria	0.4999	0.001
Old	g__Rhodotorula	g__Alternaria	0.2369	0.01
Old	g__[Ruminococcus] gauvreauii group	g__Alternaria	-0.2012	0.031
Old	g__Blautia	g__Alternaria	-0.2186	0.019
Old	g__Butyricimonas	g__Alternaria	0.1862	0.036
Old	g__Klebsiella	g__Alternaria	-0.1915	0.037
Old	g__Megamonas	g__Alternaria	-0.1966	0.036
Old	g__Paeniclostridium	g__Alternaria	0.1917	0.026
Old	g__Prevotella 2	g__Alternaria	0.2009	0.024
Old	g__Aspergillus	g__Arthrinium	0.2517	0.004
Old	g__Aureobasidium	g__Arthrinium	0.3074	0.001
Old	g__Cladosporium	g__Arthrinium	0.4214	0.001
Old	g__Cystobasidium	g__Arthrinium	0.2967	0.002
Old	g__Debaryomyces	g__Arthrinium	0.2936	0.001
[truncated: 3,417 more rows]
