# Supplementary material for: The gut mycobiome signatures in long-lived populations
Source: iScience. 2024 Jun 28;27(8):110412. doi: 10.1016/j.isci.2024.110412 (PMC11284699; doi:10.1016/j.isci.2024.110412)
Supplement: Table S4. The taxa with differential abundances in MaAslin2 analysis, related to Figure 6A [file mmc5.xlsx]

## Sheet: Sheet1
Supplementary Table 4. The taxa with differential abundances in MaAslin2 analysis, related to Figure 6A.
Metadata	Feature	Regression coefficient	Number of samples which measured taxon abundance greater than 0	P value	BH-adjusted P value
Young	g__Strelitziana	2.1806	41	1.14017e-11	8.09065e-08
Young	g__Candida|s__Candida_tropicalis	3.5114	178	1.36397e-10	4.83938e-07
Young	g__Strelitziana|s__Strelitziana_africana	1.6176	32	1.13971e-09	2.6958e-06
Young	g__Filobasidium|s__Filobasidium_magnum	2.05017	73	3.6128e-08	6.4091e-05
Young	g__Filobasidium	2.00849	81	3.85256e-07	0.000546756
Young	g__Derxomyces	0.969115	20	6.35906e-07	0.000644627
Young	g__Derxomyces|s__Derxomyces_anomalus	0.969115	20	6.35906e-07	0.000644627
Young	g__Xeromyces	1.37265	27	1.88688e-06	0.00111577
Young	g__Sterigmatomyces	-2.12597	96	1.79393e-06	0.00111577
Young	g__Penicillium	-2.54205	222	1.45138e-06	0.00111577
Young	g__Xeromyces|s__Xeromyces_bisporus	1.37265	27	1.88688e-06	0.00111577
Young	g__Hannaella	1.375	44	8.57657e-06	0.00405729
Young	g__Stigmina	0.828391	19	8.47578e-06	0.00405729
Young	g__Stigmina|s__Stigmina_juniperina	0.828391	19	8.47578e-06	0.00405729
Young	g__Sterigmatomyces|s__Sterigmatomyces_halophilus	-1.80541	81	1.40186e-05	0.00552646
Young	g__Papiliotrema|s__Papiliotrema_mangalensis	0.933831	23	3.02431e-05	0.0100693
Young	g__Rhodotorula|s__Rhodotorula_mucilaginosa	-2.08553	117	3.23076e-05	0.0100693
Young	g__Rhodotorula	-1.96565	125	0.000147256	0.0316645
Young	g__Pyxidiophora	-0.47814	15	0.000178362	0.0357272
Young	g__Pyxidiophora|s__Pyxidiophora_arvernensis	-0.47814	15	0.000178362	0.0357272
Young	g__Candida|s__Candida_theae	-1.16989	42	0.000223427	0.0373073
Young	g__Apiotrichum	-0.931255	30	0.000239302	0.0385929
Young	g__Meyerozyma	-1.84701	132	0.000381775	0.0505226
Young	g__Lachancea	-0.583556	12	0.000386335	0.0505226
Young	g__Cordyceps	0.798274	16	0.000356176	0.0505226
Young	g__Lachancea|s__Lachancea_fermentati	-0.583556	12	0.000386335	0.0505226
Young	g__Kazachstania	1.38068	61	0.000551024	0.0674149
Young	g__Sclerotinia	-0.89663	42	0.000562162	0.0676118
Young	g__Hannaella|s__Hannaella_zeae	0.677595	11	0.00070544	0.0782157
Young	g__Wallemia	-2.0541	180	0.0007928	0.0805601
Young	g__Fusarium	1.85277	139	0.000789859	0.0805601
Young	g__Wallemia|s__Wallemia_tropicalis	-2.0541	180	0.000792802	0.0805601
Young	g__Arthrinium|s__Arthrinium_rasikravindrae	-0.835274	36	0.000739672	0.0805601
Young	g__Symmetrospora|s__Symmetrospora_oryzicola	0.439547	14	0.000769335	0.0805601
Young	g__Cordyceps|s__Cordyceps_militaris	0.583408	13	0.00086887	0.0833363
Young	g__Neodevriesia|s__Neodevriesia_shakazului	-0.267527	9	0.000869065	0.0833363
Young	g__Malassezia|s__Malassezia_japonica	-1.5671	143	0.000882886	0.0835328
Young	g__Saccharomycopsis	0.674272	22	0.00100092	0.0873308
Young	g__Saccharomycopsis|s__Saccharomycopsis_fibuligera	0.674272	22	0.00100092	0.0873308
Young	g__Acremonium|s__Acremonium_dichromosporum	0.37729	9	0.000981151	0.0873308
Young	g__Aureobasidium|s__Aureobasidium_pullulans	-0.91118	47	0.000960015	0.0873308
Young	g__Meyerozyma|s__Meyerozyma_guilliermondii	-1.69582	118	0.00106729	0.0901606
Young	g__Debaryomyces	-1.98466	179	0.00120017	0.100193
Young	g__Olpidium|s__Olpidium_bornovanus	0.421916	10	0.00139926	0.112831
Young	g__Nigrospora	-1.46194	101	0.00163649	0.120964
Young	g__Sterigmatomyces|s__Sterigmatomyces_elviae	-0.895064	39	0.00163356	0.120964
Young	g__Hannaella|s__Hannaella_luteola	0.463156	10	0.0017247	0.126169
Young	g__Penicillium|s__Penicillium_melanoconidium	-1.07444	49	0.0017888	0.129523
Young	g__Paecilomyces	-0.789454	27	0.00220655	0.143648
Young	g__Paecilomyces|s__Paecilomyces_formosa	-0.789454	27	0.00220655	0.143648
Young	g__Trichosporon|s__Trichosporon_asahii	-1.62857	143	0.00226947	0.144446
Young	g__Eremothecium|s__Eremothecium_coryli	-0.837083	38	0.00232678	0.146113
Young	g__Trichoderma|s__Trichoderma_lixii	-0.739004	31	0.0024753	0.147603
Young	g__Lodderomyces	-0.67325	32	0.00305097	0.169707
Young	g__Lodderomyces|s__Lodderomyces_elongisporus	-0.67325	32	0.00305097	0.169707
Young	g__Kazachstania|s__Kazachstania_humilis	0.939207	44	0.00316537	0.17412
Young	g__Toxicocladosporium	-0.439365	11	0.00327398	0.176001
Young	g__Toxicocladosporium|s__Toxicocladosporium_strelitziae	-0.439365	11	0.00327398	0.176001
Young	g__Olpidium	0.424233	15	0.00330716	0.176121
Young	g__Chromelosporium	0.709198	16	0.00335067	0.176121
Young	g__Chromelosporium|s__Chromelosporium_macrospermum	0.709198	16	0.00335067	0.176121
Young	g__Aspergillus|s__Aspergillus_elegans	-0.731093	26	0.00338332	0.17653
Young	g__Auriculoscypha	-0.380875	11	0.0034989	0.17862
Young	g__Hannaella|s__Hannaella_oryzae	0.4948	20	0.00349324	0.17862
Young	g__Auriculoscypha|s__Auriculoscypha_anacardiicola	-0.380875	11	0.0034989	0.17862
Young	g__Fibrodontia	-0.411995	12	0.0035545	0.178885
Young	g__Fibrodontia|s__Fibrodontia_alba	-0.411995	12	0.0035545	0.178885
Young	g__Pichia	-1.5248	177	0.00366303	0.181768
Young	g__Mucor	-1.13026	39	0.00397917	0.189505
Young	g__Eremothecium	-0.956594	43	0.00419126	0.196961
Young	g__Lasiodiplodia|s__Lasiodiplodia_margaritacea	-0.43628	14	0.00464337	0.209868
Young	g__Arthrinium	-0.990543	64	0.00531726	0.23148
Young	g__Pleurotus	-0.465778	11	0.00543433	0.232301
Young	g__Pleurotus|s__Pleurotus_columbinus	-0.465778	11	0.00543433	0.232301
Young	g__Paraconiothyrium|s__Paraconiothyrium_fungicola	0.428161	9	0.00569631	0.240601
Young	g__Mucor|s__Mucor_racemosus	-0.824343	19	0.00575392	0.241597
Young	g__Resinicium	-0.293345	8	0.00591837	0.243524
Young	g__Aureobasidium	-0.800857	55	0.00597141	0.243524
Young	g__Resinicium|s__Resinicium_friabile	-0.293345	8	0.00591837	0.243524
Long-lived	g__Aspergillus|s__Aspergillus_sydowii	2.82895	151	1.65197e-05	0.00616966
Long-lived	g__Wallemia	3.22487	180	3.26325e-05	0.0100693
Long-lived	g__Wallemia|s__Wallemia_tropicalis	3.22484	180	3.26372e-05	0.0100693
Long-lived	g__Rhynchogastrema	0.824293	12	0.000119225	0.0275632
Long-lived	g__Rhynchogastrema|s__Rhynchogastrema_complexa	0.824293	12	0.000119225	0.0275632
Long-lived	g__Rhodotorula|s__Rhodotorula_mucilaginosa	2.35885	117	0.000181254	0.0357272
Long-lived	g__Cladosporium|s__Cladosporium_sphaerospermum	1.91573	73	0.000298902	0.046109
Long-lived	g__Candida|s__Candida_taylorii	0.566734	8	0.000649145	0.0755136
Long-lived	g__Rhodotorula	2.21224	125	0.00067312	0.0759567
Long-lived	g__Eremothecium|s__Eremothecium_cymbalariae	0.502911	11	0.00100918	0.0873308
Long-lived	g__Cladophialophora|s__Cladophialophora_boppii	0.346471	5	0.00124232	0.102506
Long-lived	g__Penicillium|s__Penicillium_aurantiogriseum	-2.3881	163	0.00132116	0.107758
Long-lived	g__Malassezia|s__Malassezia_furfur	-2.24929	199	0.00159946	0.120742
Long-lived	g__Mrakia	0.626208	14	0.00193691	0.136083
Long-lived	g__Mrakia|s__Mrakia_frigida	0.626208	14	0.00193691	0.136083
Long-lived	g__Acremonium|s__Acremonium_acutatum	0.208904	3	0.00227986	0.144446
Long-lived	g__Nigrospora|s__Nigrospora_oryzae	0.963665	27	0.00237776	0.147603
Long-lived	g__Toxicocladosporium	-0.5684	11	0.0025462	0.149321
Long-lived	g__Toxicocladosporium|s__Toxicocladosporium_strelitziae	-0.5684	11	0.0025462	0.149321
Long-lived	g__Hypomyces	0.141272	4	0.00294457	0.167158
Long-lived	g__Mucor|s__Mucor_nidicola	0.562412	11	0.00306123	0.169707
Long-lived	g__Sterigmatomyces	1.57325	96	0.00439802	0.203976
Long-lived	g__Candida|s__Candida_atlantica	0.737772	17	0.00447752	0.204984
Long-lived	g__Sterigmatomyces|s__Sterigmatomyces_halophilus	1.45977	81	0.00481329	0.216172
Long-lived	g__Penicillium|s__Penicillium_bialowiezense	-0.739736	17	0.00484987	0.216445
Long-lived	g__Acremonium|s__Acremonium_alternatum	0.831899	27	0.00495621	0.218443
Long-lived	g__Cystofilobasidium|s__Cystofilobasidium_infirmominiatum	0.135099	3	0.00529926	0.23148
Long-lived	g__Glomus	0.293406	4	0.00562804	0.239141
Long-lived	g__Microascus|s__Microascus_atrogriseus	0.112393	3	0.00584794	0.243524
Long-lived	g__Debaryomyces	2.11018	179	0.00611671	0.245221
