# Supplementary material for: The gut mycobiome signatures in long-lived populations
Source: iScience. 2024 Jun 28;27(8):110412. doi: 10.1016/j.isci.2024.110412 (PMC11284699; doi:10.1016/j.isci.2024.110412)
Supplement: Table S5. The statistics of the sequencing datasets used in this study, related to STAR Methods [file mmc6.xlsx]

## Sheet: Sheet1
Supplementary Table 5. The statistics of the sequencing datasets used in this study, related to STAR Methods.
Sample-id	Input	Filtered	Percentage of input passed filter (% input reads)	Denoised	Merged	Percentage of input merged	Non-chimeric	Percentage of input non-chimeric (% input reads)
L001	89679	83571	93.19	82780	82049	91.49	81724	91.13
L002	84766	79172	93.4	78070	76443	90.18	76023	89.69
L003	82177	75941	92.41	75034	74248	90.35	74147	90.23
L004	85344	78306	91.75	77382	76232	89.32	75956	89
L005	82262	77011	93.62	76003	75006	91.18	74329	90.36
L006	84919	77813	91.63	76925	76161	89.69	76102	89.62
L007	77992	71533	91.72	70689	68654	88.03	68074	87.28
L008	88470	81068	91.63	79925	78922	89.21	78873	89.15
L009	92712	84270	90.89	84016	83140	89.68	79700	85.97
L010	86911	79271	91.21	78554	77558	89.24	77292	88.93
L011	93669	86617	92.47	86024	85690	91.48	83000	88.61
L012	92009	83806	91.08	83083	82550	89.72	82039	89.16
L013	84595	78223	92.47	77504	76638	90.59	74475	88.04
L015	82274	76384	92.84	75591	74567	90.63	74125	90.1
L016	88816	82833	93.26	82225	81198	91.42	80383	90.51
L018	89071	82207	92.29	81470	80615	90.51	80064	89.89
L019	88007	81885	93.04	80749	77661	88.24	77205	87.73
L020	81690	75180	92.03	74543	73558	90.05	73195	89.6
L021	87345	81697	93.53	81058	79887	91.46	79493	91.01
L022	92489	84857	91.75	84194	83648	90.44	83378	90.15
L023	91538	84888	92.74	84428	83985	91.75	82412	90.03
L024	82659	64482	78.01	64084	63654	77.01	63642	76.99
L025	84830	79383	93.58	78417	77681	91.57	77594	91.47
L027	83160	76219	91.65	75578	74625	89.74	74396	89.46
L028	84928	77320	91.04	76606	75009	88.32	74409	87.61
L029	79341	73970	93.23	73326	72874	91.85	69248	87.28
L030	81431	74702	91.74	74097	72449	88.97	70890	87.06
L031	90761	81583	89.89	80718	79642	87.75	79462	87.55
L032	87110	79420	91.17	78677	76919	88.3	75738	86.95
L033	85883	81397	94.78	80940	80122	93.29	78956	91.93
L034	86331	78179	90.56	77573	76606	88.74	76478	88.59
L035	85411	79942	93.6	79270	78239	91.6	77822	91.11
L036	87379	80547	92.18	79979	79530	91.02	78568	89.92
L037	88673	83180	93.81	82660	81996	92.47	81836	92.29
L038	90717	83008	91.5	82487	81979	90.37	81496	89.84
L039	89831	82644	92	82260	81414	90.63	81263	90.46
L040	86615	80428	92.86	79967	79154	91.39	79031	91.24
L041	89733	83435	92.98	83014	82173	91.58	81680	91.03
L042	90678	84232	92.89	83811	83044	91.58	82595	91.09
L043	86296	80752	93.58	80092	79471	92.09	79144	91.71
L044	89774	84102	93.68	83116	80785	89.99	80454	89.62
L045	85989	78926	91.79	77829	76462	88.92	76250	88.67
L046	64841	59681	92.04	59109	57766	89.09	57287	88.35
L047	77169	69772	90.41	69469	68193	88.37	67521	87.5
L048	84019	78009	92.85	77553	76803	91.41	76607	91.18
L049	88068	81906	93	81539	80792	91.74	79671	90.47
L050	86902	80532	92.67	79862	78700	90.56	78685	90.54
L051	92318	84900	91.96	83967	79288	85.89	76105	82.44
L052	94749	87652	92.51	87380	87057	91.88	86420	91.21
L053	93228	86885	93.2	86612	85291	91.49	85129	91.31
L054	91918	87136	94.8	86663	85973	93.53	85609	93.14
L055	66125	60469	91.45	60136	59584	90.11	59338	89.74
L056	77301	72519	93.81	71854	71310	92.25	70523	91.23
L057	92308	86497	93.7	85634	84089	91.1	83908	90.9
L058	86819	79387	91.44	79047	78050	89.9	77071	88.77
L059	72027	66445	92.25	65514	57044	79.2	56131	77.93
L060	68450	62685	91.58	62351	61555	89.93	60656	88.61
L061	80343	73755	91.8	72831	71688	89.23	71542	89.05
L063	72731	66826	91.88	66448	65728	90.37	65158	89.59
L064	82075	75199	91.62	74848	74192	90.4	73732	89.83
L065	93499	86595	92.62	85679	78008	83.43	76759	82.1
L066	89781	82486	91.87	82128	80573	89.74	80409	89.56
O101	92314	86054	93.22	85189	82205	89.05	80849	87.58
O104	84456	77952	92.3	76147	73400	86.91	73376	86.88
O105	86727	81628	94.12	80711	78473	90.48	77583	89.46
O106	64773	60580	93.53	59492	57881	89.36	57355	88.55
O107	83386	77965	93.5	77131	76369	91.58	74287	89.09
O108	85390	80921	94.77	79738	78908	92.41	78614	92.06
O109	77819	70815	91	69934	69249	88.99	68918	88.56
O110	90410	84155	93.08	82452	79833	88.3	79267	87.68
O111	82418	77840	94.45	76741	75837	92.02	75454	91.55
O112	77231	72601	94	71238	69941	90.56	69838	90.43
O113	85302	79485	93.18	78482	77536	90.9	77532	90.89
O114	87350	81995	93.87	80322	79102	90.56	77592	88.83
O115	94445	87823	92.99	86325	84754	89.74	84403	89.37
O116	93268	86009	92.22	83614	80449	86.26	77327	82.91
O117	87846	82663	94.1	81357	80438	91.57	78562	89.43
O118	93406	86619	92.73	85186	83604	89.51	83515	89.41
O119	86078	80235	93.21	79111	76875	89.31	71154	82.66
O120	95406	71499	74.94	70200	68402	71.7	68384	71.68
O121	88228	82935	94	81179	78712	89.21	78131	88.56
O122	77955	71829	92.14	69526	67705	86.85	65853	84.48
O123	86235	80425	93.26	79121	76983	89.27	76089	88.23
O124	94104	88569	94.12	86703	84782	90.09	83055	88.26
O125	91639	85603	93.41	84114	83201	90.79	81347	88.77
O126	88787	84479	95.15	83465	82386	92.79	81081	91.32
O127	87825	81926	93.28	80445	79345	90.34	78642	89.54
O128	85967	81292	94.56	79121	77607	90.28	77257	89.87
O129	88425	83623	94.57	82119	80721	91.29	79830	90.28
O130	88197	82684	93.75	81104	79760	90.43	79280	89.89
O131	94828	88406	93.23	86241	83923	88.5	83324	87.87
O132	90695	84832	93.54	83599	82549	91.02	81762	90.15
O133	77414	72680	93.88	71578	70182	90.66	69303	89.52
O134	84665	79332	93.7	76995	75501	89.18	71179	84.07
O135	90787	81098	89.33	79701	78866	86.87	77427	85.28
O136	75879	71834	94.67	70274	69557	91.67	69222	91.23
O137	87189	82353	94.45	81025	79105	90.73	73511	84.31
O138	93675	81431	86.93	79699	77446	82.68	76918	82.11
O139	94977	88555	93.24	86747	80049	84.28	79519	83.72
O140	86002	79391	92.31	77214	66479	77.3	66166	76.94
O141	76509	71320	93.22	70403	69772	91.19	69593	90.96
O142	56424	52678	93.36	51450	48559	86.06	48279	85.56
O143	77563	73098	94.24	71232	69733	89.9	64081	82.62
O144	84137	79420	94.39	78170	76422	90.83	75929	90.24
O145	90293	83860	92.88	82169	76886	85.15	74268	82.25
O146	68124	62995	92.47	61096	57391	84.24	57091	83.8
O147	84429	79436	94.09	78110	77017	91.22	76024	90.04
O148	81319	76981	94.67	75693	74442	91.54	74186	91.23
O149	85261	79654	93.42	78284	75470	88.52	73028	85.65
O150	84659	80545	95.14	78578	76971	90.92	75464	89.14
O151	92693	87720	94.63	86365	84125	90.76	82807	89.33
O152	87178	81808	93.84	80685	79271	90.93	77759	89.2
O153	88772	83466	94.02	82781	81622	91.95	81450	91.75
O155	85925	72120	83.93	70444	66230	77.08	65948	76.75
O156	79170	73703	93.09	73019	71603	90.44	69707	88.05
O157	90742	85447	94.16	83714	82387	90.79	81025	89.29
O158	84027	78833	93.82	77458	75645	90.02	75368	89.69
O159	89225	83196	93.24	82150	81131	90.93	80494	90.21
O160	88108	82917	94.11	82253	81010	91.94	80637	91.52
O161	83021	78997	95.15	78100	77365	93.19	76719	92.41
O163	93611	86773	92.7	85915	84272	90.02	82749	88.4
O164	83960	78788	93.84	78130	77128	91.86	76939	91.64
O165	85289	79800	93.56	79058	77986	91.44	77545	90.92
O166	86140	79591	92.4	78939	77817	90.34	77802	90.32
O168	84814	79715	93.99	79093	78561	92.63	78444	92.49
O169	86131	80221	93.14	79130	77474	89.95	77351	89.81
O170	85037	79094	93.01	78429	77813	91.5	77656	91.32
O171	89092	84744	95.12	83869	83105	93.28	82745	92.88
O172	93106	86147	92.53	84491	78448	84.26	77026	82.73
O173	82897	75019	90.5	74373	72369	87.3	72249	87.16
O174	91548	85658	93.57	84839	83204	90.89	82931	90.59
O175	91227	85780	94.03	84617	81413	89.24	80608	88.36
O176	91458	85500	93.49	84394	82233	89.91	81675	89.3
O177	92301	85403	92.53	84663	83849	90.84	79417	86.04
O178	79487	72054	90.65	71147	70294	88.43	69371	87.27
O179	74275	69281	93.28	67767	66262	89.21	64909	87.39
O180	87253	81792	93.74	80594	79637	91.27	79105	90.66
O181	88407	85360	96.55	84342	83644	94.61	82965	93.84
O182	87006	81040	93.14	79495	78129	89.8	77514	89.09
O183	79072	73899	93.46	71803	70108	88.66	68105	86.13
O184	78232	72009	92.05	70819	69993	89.47	69895	89.34
O186	86684	81151	93.62	80177	79139	91.3	78668	90.75
O187	84399	77761	92.13	76477	75303	89.22	75156	89.05
O188	83290	78631	94.41	76975	75712	90.9	74343	89.26
O189	91194	79935	87.65	78741	77267	84.73	76711	84.12
O190	84105	78273	93.07	77267	76265	90.68	75707	90.01
O191	87524	82243	93.97	81156	79896	91.28	79731	91.1
O192	80267	73801	91.94	72739	70822	88.23	70570	87.92
O193	79974	73854	92.35	72912	70938	88.7	70207	87.79
O194	79662	74142	93.07	73067	72159	90.58	71669	89.97
O195	81781	76820	93.93	75530	74362	90.93	73029	89.3
O196	80990	73510	90.76	72571	71766	88.61	71761	88.6
O197	86471	79821	92.31	78651	77233	89.32	75879	87.75
O198	96509	88007	91.19	86762	84904	87.98	84264	87.31
O199	95286	88530	92.91	87452	85421	89.65	85176	89.39
O200	92616	86966	93.9	85577	84012	90.71	83689	90.36
Y201	89307	83015	92.95	81545	79430	88.94	78150	87.51
Y202	84325	79542	94.33	78301	76580	90.82	75839	89.94
Y203	70783	66114	93.4	64941	54815	77.44	53964	76.24
Y204	82722	77009	93.09	74796	66224	80.06	66086	79.89
Y207	91489	84115	91.94	82790	80736	88.25	79792	87.21
Y208	83434	78382	93.94	77044	75831	90.89	75762	90.8
Y209	90472	86146	95.22	84284	81611	90.21	80866	89.38
Y210	81163	75411	92.91	73475	55693	68.62	55036	67.81
Y212	67969	63911	94.03	62670	52534	77.29	52495	77.23
Y213	81342	76255	93.75	74978	65129	80.07	65007	79.92
Y214	81063	76610	94.51	74811	73375	90.52	73191	90.29
Y215	88397	83311	94.25	81343	75289	85.17	74718	84.53
Y216	72823	67873	93.2	66283	50612	69.5	50206	68.94
Y217	65067	60975	93.71	60415	50089	76.98	49787	76.52
Y218	85427	79210	92.72	78212	71189	83.33	70799	82.88
Y219	85301	80415	94.27	79334	77072	90.35	76535	89.72
Y220	79086	73108	92.44	72129	56433	71.36	56372	71.28
Y221	82158	77603	94.46	77102	74033	90.11	73642	89.63
Y222	83902	78402	93.44	77712	72659	86.6	72355	86.24
Y223	84591	77664	91.81	76860	73565	86.97	71157	84.12
Y224	68290	55984	81.98	55479	42200	61.8	42032	61.55
Y225	89159	82233	92.23	81395	66667	74.77	66666	74.77
Y226	88495	81339	91.91	80413	71863	81.21	71757	81.09
Y227	85044	80133	94.23	79362	78445	92.24	78379	92.16
Y228	88505	83500	94.34	82538	80055	90.45	78325	88.5
Y229	80438	75017	93.26	74045	69289	86.14	68998	85.78
Y230	81702	78592	96.19	77607	76377	93.48	73203	89.6
Y231	96830	89446	92.37	88150	81270	83.93	80537	83.17
Y232	87471	81361	93.01	79678	70637	80.75	70088	80.13
Y233	73845	69288	93.83	67492	55753	75.5	55580	75.27
Y234	82413	77611	94.17	76126	74528	90.43	74043	89.84
Y235	88830	83260	93.73	81519	79976	90.03	79697	89.72
Y236	78700	73978	94	71789	59240	75.27	59205	75.23
Y237	88203	83453	94.61	81830	77772	88.17	77649	88.03
Y238	93064	87087	93.58	85039	77383	83.15	76310	82
Y239	92735	83908	90.48	82715	75466	81.38	75075	80.96
Y240	90069	81899	90.93	79694	68027	75.53	67901	75.39
Y241	83933	79662	94.91	77924	76553	91.21	76529	91.18
Y242	84800	81408	96	80044	78451	92.51	78286	92.32
Y243	88444	82697	93.5	81774	79503	89.89	78587	88.86
Y244	74712	68555	91.76	67353	51981	69.58	51930	69.51
Y245	82829	77034	93	75653	68315	82.48	67958	82.05
Y246	72038	66216	91.92	65129	55942	77.66	55692	77.31
Y247	80478	75686	94.05	74636	69096	85.86	68640	85.29
Y248	83679	79583	95.11	77579	74111	88.57	73514	87.85
Y249	83583	76716	91.78	75152	68590	82.06	68352	81.78
Y250	85697	79898	93.23	78717	63491	74.09	62792	73.27
Y251	91030	74222	81.54	73199	68323	75.06	68033	74.74
Y252	84174	75699	89.93	74778	72956	86.67	71278	84.68
Y253	80607	75020	93.07	73782	72392	89.81	71528	88.74
Y254	84275	79708	94.58	78362	77194	91.6	76802	91.13
Y255	81561	77203	94.66	74936	73410	90.01	73244	89.8
Y256	92627	87200	94.14	84854	82762	89.35	80779	87.21
Y257	88258	82223	93.16	79869	73435	83.2	72626	82.29
Y258	87792	81803	93.18	79522	76932	87.63	75782	86.32
Y259	79616	74213	93.21	73217	70447	88.48	68919	86.56
Y260	78534	74334	94.65	73044	71365	90.87	70751	90.09
Y261	89135	82262	92.29	80081	78129	87.65	77623	87.08
Y262	84256	79414	94.25	76246	72005	85.46	70768	83.99
Y263	80504	75165	93.37	72723	70247	87.26	69849	86.76
Y264	84480	79450	94.05	77173	75224	89.04	74879	88.64
Y265	88395	80588	91.17	78318	70882	80.19	68714	77.74
Y266	92075	84691	91.98	82375	70669	76.75	69269	75.23
Y267	93707	86042	91.82	83644	73094	78	71989	76.82
Y269	86257	79320	91.96	75900	65323	75.73	64685	74.99
Y270	84694	79483	93.85	76920	75143	88.72	67831	80.09
Y271	85500	77437	90.57	75878	74588	87.24	71795	83.97
Y272	80356	75645	94.14	73043	70745	88.04	70133	87.28
Y273	84035	73161	87.06	70602	55442	65.97	55162	65.64
Y274	83599	77903	93.19	75324	73821	88.3	72873	87.17
Y275	74493	67744	90.94	65551	49289	66.17	49269	66.14
Y276	74782	68978	92.24	65538	56807	75.96	56292	75.27
Y277	86632	80746	93.21	78756	72356	83.52	72018	83.13
Y278	93052	83607	89.85	80734	68182	73.27	67335	72.36
Y279	85373	80739	94.57	78952	77784	91.11	77359	90.61
Y280	86354	80183	92.85	77783	71612	82.93	71570	82.88
Y281	83039	77217	92.99	74619	66851	80.51	66643	80.26
Y282	83523	76988	92.18	74638	72767	87.12	72589	86.91
Y284	96598	86993	90.06	84698	79321	82.11	79067	81.85
Y285	82042	76486	93.23	75419	73965	90.16	73409	89.48
Y286	79678	75053	94.2	74046	72951	91.56	72859	91.44
Y287	76076	70706	92.94	69697	56964	74.88	55968	73.57
Y288	89358	84369	94.42	83333	81747	91.48	79938	89.46
Y289	65672	62065	94.51	61326	57664	87.81	57657	87.8
Y290	86721	80019	92.27	78930	73427	84.67	71878	82.88
Y291	92739	86739	93.53	85574	83256	89.77	82390	88.84
Y292	88024	82084	93.25	80986	78418	89.09	77818	88.41
Y293	87086	82066	94.24	81327	76243	87.55	76213	87.51
Y294	91198	84498	92.65	83647	82659	90.64	79501	87.17
Y295	80801	74338	92	73756	72756	90.04	72369	89.56
Y296	80119	74393	92.85	73298	71733	89.53	70600	88.12
Y297	81272	77034	94.79	76374	75358	92.72	75028	92.32
Y298	91200	83723	91.8	82205	75891	83.21	72949	79.99
Y299	87056	81325	93.42	79879	78225	89.86	77699	89.25
Y300	89832	83512	92.96	82052	78774	87.69	78322	87.19
Mean	85028.3	78834.9		77592	74451.9		73621.8
Sum	21342102	19787549		19475592	18687435		18479062
